# Supplementary material for: Functional and evolutionary comparative analysis of the DIR gene family in Nicotiana tabacum L. and Solanum tuberosum L
Source: BMC Genomics. 2024 Jul 5;25:671. doi: 10.1186/s12864-024-10577-8 (PMC11229024; doi:10.1186/s12864-024-10577-8)
Supplement: Supplementary file 1 — Supplementary Material 1 [file 12864_2024_10577_MOESM1_ESM.zip]

Archive with 19 entries (10 files):
- Files/
- Files/Additional file 1/
- Files/Additional file 1/Table S1.xlsx
- Files/Additional file 2/
- Files/Additional file 2/Table S2.doc
- Files/Additional file 3/
- Files/Additional file 3/Table S3.xlsx
- Files/Additional file 4/
- Files/Additional file 4/Table S4a.xls
- Files/Additional file 4/Table S4b.xls
- Files/Additional file 5/
- Files/Additional file 5/Table S5.docx
- Files/Additional file 6/
- Files/Additional file 6/Table S6.xlsx
- Files/Additional file 7/
- Files/Additional file 7/Table S7.xlsx
- Files/Additional file 8/
- Files/Additional file 8/Table S8a.xlsx
- Files/Additional file 8/Table S8b.xlsx
