# Supplementary material for: Functional and evolutionary comparative analysis of the DIR gene family in Nicotiana tabacum L. and Solanum tuberosum L
Source: BMC Genomics. 2024 Jul 5;25:671. doi: 10.1186/s12864-024-10577-8 (PMC11229024; doi:10.1186/s12864-024-10577-8)
Supplement: Supplementary file 1 — Supplementary Material 1 [file 12864_2024_10577_MOESM1_ESM.zip › Files/Additional file 1/Table S1.xlsx]

## Sheet: Nicotiana tabacum
TableS1 The information of NtDIR genes in Nicotiana tabacum L.
Serial no.	Gene name	Accession number	Exons	Protein length (aa)	MW (Da)	Isoelectric Point (pI)	Location	Subcellular Localization
1	NtDIR1	Nitab4.5_0008316g0020.1	2	263	29085.5	9.18	Nitab4.5_0008316	extr
2	NtDIR2	Nitab4.5_0003262g0010.1	1	191	21062.5	9.66	Nt06	chlo
3	NtDIR3	Nitab4.5_0000956g0120.1	1	178	19522.5	9.45	Nt24	cyto
4	NtDIR4	Nitab4.5_0000009g0170.1	2	215	23690.7	9.6	Nt04	chlo
5	NtDIR5	Nitab4.5_0002733g0020.1	1	189	21037.5	9.49	Nitab4.5_0002733	extr
6	NtDIR6	Nitab4.5_0000956g0060.1	1	194	21015.2	9.04	Nt24	extr
7	NtDIR7	Nitab4.5_0000488g0010.1	1	188	20956.4	9.63	Nitab4.5_0000488	extr
8	NtDIR8	Nitab4.5_0009614g0010.1	1	189	21083.5	9.55	Nitab4.5_0009614	extr
9	NtDIR9	Nitab4.5_0008316g0010.1	1	195	20937.1	9.44	Nitab4.5_0008316	extr
10	NtDIR10	Nitab4.5_0004055g0010.1	2	636	67357.5	4.97	Nitab4.5_0004055	vacu
11	NtDIR11	Nitab4.5_0014533g0010.1	1	188	20701.7	6.97	Nitab4.5_0014533	chlo
12	NtDIR12	Nitab4.5_0000321g0020.1	1	188	20745.7	8.78	Nitab4.5_0000321	extr
13	NtDIR13	Nitab4.5_0000138g0150.1	1	174	19522.3	9.13	Nt17	cyto
14	NtDIR14	Nitab4.5_0006639g0100.1	1	188	20840.9	7.88	Nitab4.5_0006639	chlo
15	NtDIR15	Nitab4.5_0003169g0010.1	1	184	19728.6	5.74	Nt06	chlo
16	NtDIR16	Nitab4.5_0000283g0020.1	1	188	20852	9.33	Nt19	E.R.
17	NtDIR17	Nitab4.5_0000283g0040.1	1	183	19645.5	5.34	Nt19	extr
18	NtDIR18	Nitab4.5_0003169g0020.1	1	178	19395.4	9.7	Nt06	cyto
19	NtDIR19	Nitab4.5_0000980g0050.1	1	183	19611.5	5.06	Nt07	extr
20	NtDIR20	Nitab4.5_0002305g0020.1	1	189	21224.7	9.33	Nt17	cyto
21	NtDIR21	Nitab4.5_0000980g0020.1	1	189	21113.2	7.95	Nt07	E.R.
22	NtDIR22	Nitab4.5_0002313g0080.1	1	176	19600.7	6.51	Nt14	vacu
23	NtDIR23	Nitab4.5_0003476g0040.1	1	176	19678.9	7.89	Nt22	chlo
24	NtDIR24	Nitab4.5_0000169g0160.1	1	176	19603.6	6.06	Nitab4.5_0000169	vacu
25	NtDIR25	Nitab4.5_0006333g0020.1	3	250	27815.6	6.6	Nitab4.5_0006333	cysk
26	NtDIR26	Nitab4.5_0013714g0010.1	1	144	15955	5.4	Nitab4.5_0013714	cyto
27	NtDIR27	Nitab4.5_0001601g0080.1	1	144	15776.8	5.4	Nt02	cyto
28	NtDIR28	Nitab4.5_0000775g0130.1	1	108	11895.8	9.52	Nt09	chlo
29	NtDIR29	Nitab4.5_0001620g0070.1	1	108	11879.8	9.52	Nt18	chlo
30	NtDIR30	Nitab4.5_0006998g0010.1	1	186	21010.8	5.9	Nitab4.5_0006998	chlo
31	NtDIR31	Nitab4.5_0000956g0090.1	1	161	18011.1	9.48	Nt24	extr
32	NtDIR32	Nitab4.5_0000247g0050.1	2	184	20058.3	9.58	Nt04	chlo
33	NtDIR33	Nitab4.5_0011409g0030.1	2	193	21777	7.75	Nitab4.5_0011409	extr
34	NtDIR34	Nitab4.5_0006998g0040.1	2	193	21783.1	7.75	Nitab4.5_0006998	extr
35	NtDIR35	Nitab4.5_0000956g0080.1	3	184	20491.5	9.24	Nt24	nucl
36	NtDIR36	Nitab4.5_0000956g0110.1	3	184	20730.2	9.14	Nt24	vacu
37	NtDIR37	Nitab4.5_0001953g0130.1	2	314	32337.2	5.11	Nt09	chlo
38	NtDIR38	Nitab4.5_0000766g0060.1	2	314	32060.2	4.95	Nitab4.5_0000766	chlo
39	NtDIR39	Nitab4.5_0001068g0040.1	2	311	31908.1	5.23	Nt08	chlo
40	NtDIR40	Nitab4.5_0000426g0120.1	1	377	39504.7	4.51	Nitab4.5_0000426	chlo
41	NtDIR41	Nitab4.5_0012497g0030.1	1	377	39459.7	4.47	Nitab4.5_0012497	chlo
42	NtDIR42	Nitab4.5_0003185g0090.1	2	247	25705.1	4.86	Nitab4.5_0003185	extr
43	NtDIR43	Nitab4.5_0002182g0090.1	2	248	25761.3	5.01	Nt07	extr
44	NtDIR44	Nitab4.5_0006998g0050.1	2	172	19446.3	5.8	Nitab4.5_0006998	E.R.
45	NtDIR45	Nitab4.5_0000008g0350.1	2	343	35825.8	4.58	Nt02	chlo
46	NtDIR46	Nitab4.5_0009202g0020.1	2	244	25496.8	6.97	Nitab4.5_0009202	chlo
47	NtDIR47	Nitab4.5_0001998g0030.1	2	225	23487.6	4.87	Nt20	extr
48	NtDIR48	Nitab4.5_0011409g0020.1	2	112	12683.4	5.08	Nitab4.5_0011409	cysk
49	NtDIR49	Nitab4.5_0006812g0010.1	2	241	25151.6	4.63	Nitab4.5_0006812	extr
50	NtDIR50	Nitab4.5_0002152g0080.1	2	161	17096.2	4.42	Nt10	cyto
51	NtDIR51	Nitab4.5_0004304g0030.1	2	103	11359.2	5.71	Nitab4.5_0004304	cyto
52	NtDIR52	Nitab4.5_0006998g0060.1	2	130	14879	8.62	Nitab4.5_0006998	extr
53	NtDIR53	Nitab4.5_0000247g0060.1	1	87	9448.73	4.34	Nt04	cyto
54	NtDIR54	Nitab4.5_0012105g0050.1	3	192	21054.1	6.83	Nitab4.5_0012105	vacu
55	NtDIR55	Nitab4.5_0003884g0080.1	1	183	20326.4	9.24	Nt12	vacu
56	NtDIR56	Nitab4.5_0011409g0040.1	2	89	10203.4	4.69	Nitab4.5_0011409	cyto
57	NtDIR57	Nitab4.5_0002032g0030.1	6	255	28398.3	5.89	Nitab4.5_0002032	nucl

## Sheet: Solanum tuberosum 
TableS1 The information of StDIR genes in Solanum tuberosum L.
Serial no.	Gene name	Accession number	Exons	Protein length (aa)	MW (Da)	Isoelectric Point (pI)	Location	Subcellular Localization
1	StDIR1	Soltu.DM.10G017110.1	1	191	20945.1	8.63	chr10	cyto
2	StDIR2	Soltu.DM.10G017090.1	1	194	21182.7	9.52	chr10	cyto
3	StDIR3	Soltu.DM.07G013170.1	1	188	20551	9.49	chr07	chlo
4	StDIR4	Soltu.DM.10G017170.1	1	185	20289.8	9.63	chr10	chlo
5	StDIR5	Soltu.DM.10G017040.1	1	195	20933.2	9.27	chr10	chlo
6	StDIR6	Soltu.DM.10G017100.1	1	175	19347	5.81	chr10	cysk
7	StDIR7	Soltu.DM.02G003640.1	1	186	20572.7	9.1	chr02	cyto
8	StDIR8	Soltu.DM.10G017070.1	1	195	20903.2	9.3	chr10	extr
9	StDIR9	Soltu.DM.01G001610.1	1	193	21259.8	9.76	chr01	extr
10	StDIR10	Soltu.DM.01G012790.1	1	192	21289.6	9.37	chr01	vacu
11	StDIR11	Soltu.DM.06G015540.1	1	189	20754.7	6.13	chr06	cyto
12	StDIR12	Soltu.DM.10G017060.1	1	174	19227.9	5.45	chr10	cyto
13	StDIR13	Soltu.DM.02G003630.1	1	191	21103.4	8.76	chr02	chlo
14	StDIR14	Soltu.DM.10G004800.1	2	191	21328.8	9.73	chr10	cyto
15	StDIR15	Soltu.DM.10G017030.1	1	185	20239.7	9.21	chr10	extr
16	StDIR16	Soltu.DM.01G012660.1	1	190	21168.8	9.57	chr01	extr
17	StDIR17	Soltu.DM.01G050810.1	1	184	19380.2	6.55	chr01	extr
18	StDIR18	Soltu.DM.01G050820.1	1	189	20761.9	9.1	chr01	E.R.
19	StDIR19	Soltu.DM.01G019610.1	1	175	19398.4	6.5	chr01	chlo
20	StDIR20	Soltu.DM.07G017590.1	1	178	19599.5	6.36	chr07	extr
21	StDIR21	Soltu.DM.10G017130.1	1	125	13515.7	9.43	chr10	chlo
22	StDIR22	Soltu.DM.08G028530.1	1	190	21531.4	6.35	chr08	chlo
23	StDIR23	Soltu.DM.08G028540.1	1	190	21155.2	6.9	chr08	chlo
24	StDIR24	Soltu.DM.11G026480.1	1	337	34327.3	4.74	chr11	chlo
25	StDIR25	Soltu.DM.06G031100.1	2	330	33104	4.66	chr06	chlo
26	StDIR26	Soltu.DM.05G025340.1	1	401	41211.7	4.29	chr05	chlo
27	StDIR27	Soltu.DM.04G007230.1	2	336	35576.7	5.17	chr04	cyto
28	StDIR28	Soltu.DM.09G028090.1	2	247	25708.2	5.02	chr09	nucl
29	StDIR29	Soltu.DM.12G003100.1	2	248	25745.5	5.26	chr12	extr
30	StDIR30	Soltu.DM.10G017050.1	1	129	14025.4	9.7	chr10	cyto
31	StDIR31	Soltu.DM.02G022680.1	5	319	34599.2	9.56	chr02	chlo
32	StDIR32	Soltu.DM.05G025350.1	1	241	26463.8	6.34	chr05	chlo
33	StDIR33	Soltu.DM.04G003460.1	1	186	20665	9.58	chr04	chlo
