# Supplementary material for: Functional and evolutionary comparative analysis of the DIR gene family in Nicotiana tabacum L. and Solanum tuberosum L
Source: BMC Genomics. 2024 Jul 5;25:671. doi: 10.1186/s12864-024-10577-8 (PMC11229024; doi:10.1186/s12864-024-10577-8)
Supplement: Supplementary file 1 — Supplementary Material 1 [file 12864_2024_10577_MOESM1_ESM.zip › Files/Additional file 3/Table S3.xlsx]

## Sheet: Sheet1
Table S3
Syntenic analysis of DIR genes between tobacco and Arabidopsis.
No.	Nicotiana tabacum L.	Arabidopsis
1	Nitab4.5_0001953g0130.1	AT1G07730.2
2	Nitab4.5_0000775g0130.1	AT1G55210.1
3	Nitab4.5_0000980g0050.1	AT2G21100.1
4	Nitab4.5_0001953g0130.1	AT2G28670.1
5	Nitab4.5_0000283g0040.1	AT2G21100.1
6	Nitab4.5_0000956g0120.1	AT2G21100.1
7	Nitab4.5_0002182g0090.1	AT3G24020.1
8	Nitab4.5_0000775g0130.1	AT3G13650.1
9	Nitab4.5_0000980g0050.1	AT4G38700.1
10	Nitab4.5_0000283g0040.1	AT4G38700.1
11	Nitab4.5_0001998g0030.1	AT4G13580.1
Syntenic analysis of DIR genes between potato and Arabidopsis.
No.	Solanum tuberosum L.	Arabidopsis
1	Soltu.DM.01G001610.1	AT1G55210.1
2	Soltu.DM.06G031100.1	AT1G07730.2
3	Soltu.DM.08G028530.1	AT1G64160.1
4	Soltu.DM.11G026480.1	AT1G07730.2
5	Soltu.DM.01G050810.1	AT2G21100.1
6	Soltu.DM.04G007230.1	AT2G39430.1
7	Soltu.DM.05G025340.1	AT2G39430.1
8	Soltu.DM.06G031100.1	AT2G28670.1
9	Soltu.DM.10G017090.1	AT2G21110.1
10	Soltu.DM.11G026480.1	AT2G28670.1
11	Soltu.DM.01G001610.1	AT3G13650.1
12	Soltu.DM.04G007230.1	AT3G55230.1
13	Soltu.DM.05G025340.1	AT3G55230.1
14	Soltu.DM.09G028090.1	AT3G24020.1
15	Soltu.DM.01G050810.1	AT4G38700.1
16	Soltu.DM.08G028530.1	AT4G23690.1
17	Soltu.DM.08G028530.1	AT4G11180.1
18	Soltu.DM.10G017040.1	AT4G38700.1
19	Soltu.DM.12G003100.1	AT4G13580.1
Syntenic analysis of DIR genes between tobacco and eggplant
No.	Nicotiana tabacum L.	Solanum melongena L.
1	Nitab4.5_0001601g0080.1	SMEL4.1_07g016780.1.01
2	Nitab4.5_0000980g0020.1	SMEL4.1_01g003540.1.01
3	Nitab4.5_0000980g0050.1	SMEL4.1_01g003550.1.01
4	Nitab4.5_0000980g0050.1	SMEL4.1_12g003620.1.01
5	Nitab4.5_0002182g0090.1	SMEL4.1_09g022870.1.01
6	Nitab4.5_0001068g0040.1	SMEL4.1_06g027190.1.01
7	Nitab4.5_0001953g0130.1	SMEL4.1_05g003590.1.01
8	Nitab4.5_0001953g0130.1	SMEL4.1_06g027190.1.01
9	Nitab4.5_0003884g0080.1	SMEL4.1_11g019830.1.01
10	Nitab4.5_0000138g0150.1	SMEL4.1_02g003080.1.01
11	Nitab4.5_0000283g0020.1	SMEL4.1_01g003540.1.01
12	Nitab4.5_0000283g0040.1	SMEL4.1_01g003550.1.01
13	Nitab4.5_0000283g0040.1	SMEL4.1_12g003620.1.01
14	Nitab4.5_0001998g0030.1	SMEL4.1_05g019870.1.01
15	Nitab4.5_0000956g0120.1	SMEL4.1_12g003620.1.01
16	Nitab4.5_0000956g0120.1	SMEL4.1_12g003420.1.01
Syntenic analysis of DIR genes between potato and eggplant
No.	Solanum tuberosum L.	Solanum melongena L.
1	Soltu.DM.01G050820.1	SMEL4.1_01g003540.1.01
2	Soltu.DM.01G050810.1	SMEL4.1_01g003550.1.01
3	Soltu.DM.02G022680.1	SMEL4.1_02g018810.1.01
4	Soltu.DM.02G003630.1	SMEL4.1_02g003080.1.01
5	Soltu.DM.04G003460.1	SMEL4.1_11g019830.1.01
6	Soltu.DM.04G007230.1	SMEL4.1_11g026460.1.01
7	Soltu.DM.04G007230.1	SMEL4.1_05g003580.1.01
8	Soltu.DM.05G025340.1	SMEL4.1_11g026460.1.01
9	Soltu.DM.05G025340.1	SMEL4.1_05g003580.1.01
10	Soltu.DM.05G025340.1	SMEL4.1_06g027190.1.01
11	Soltu.DM.06G031100.1	SMEL4.1_05g003580.1.01
12	Soltu.DM.06G031100.1	SMEL4.1_06g027190.1.01
13	Soltu.DM.06G015540.1	SMEL4.1_06g013950.1.01
14	Soltu.DM.07G017590.1	SMEL4.1_07g016780.1.01
15	Soltu.DM.08G028530.1	SMEL4.1_08g026590.1.01
16	Soltu.DM.09G028090.1	SMEL4.1_05g019870.1.01
17	Soltu.DM.10G017090.1	SMEL4.1_01g003540.1.01
18	Soltu.DM.10G017040.1	SMEL4.1_01g003550.1.01
19	Soltu.DM.10G017030.1	SMEL4.1_12g003620.1.01
20	Soltu.DM.10G017090.1	SMEL4.1_12g003420.1.01
21	Soltu.DM.10G017040.1	SMEL4.1_12g003430.1.01
22	Soltu.DM.10G004800.1	SMEL4.1_04g004510.1.01
23	Soltu.DM.11G026480.1	SMEL4.1_06g027190.1.01
24	Soltu.DM.12G003100.1	SMEL4.1_05g019870.1.01
