# Supplementary material for: Functional and evolutionary comparative analysis of the DIR gene family in Nicotiana tabacum L. and Solanum tuberosum L
Source: BMC Genomics. 2024 Jul 5;25:671. doi: 10.1186/s12864-024-10577-8 (PMC11229024; doi:10.1186/s12864-024-10577-8)
Supplement: Supplementary file 1 — Supplementary Material 1 [file 12864_2024_10577_MOESM1_ESM.zip › Files/Additional file 4/Table S4a.xls]

## Sheet: Sheet1
Table S4a Cis-elements present in the promoters of NtDIR genes
Gene_id	Gene cis-element	Location	Length	Function
Nitab4.5_0000008g0350.1	O2-site	680	8	zein metabolism regulation
Nitab4.5_0000008g0350.1	O2-site	1891	9	zein metabolism regulation
Nitab4.5_0000008g0350.1	GA-motif	872	8	light responsiveness
Nitab4.5_0000008g0350.1	GARE-motif	1540	7	gibberellin-responsiveness
Nitab4.5_0000008g0350.1	Box 4	709	6	light responsiveness
Nitab4.5_0000008g0350.1	GATA-motif	1611	7	light responsiveness
Nitab4.5_0000008g0350.1	AE-box	1977	8	light responsiveness
Nitab4.5_0000008g0350.1	TCT-motif	1772	6	light responsiveness
Nitab4.5_0000008g0350.1	G-box	1127	6	light responsiveness
Nitab4.5_0000008g0350.1	G-box	1408	8	light responsiveness
Nitab4.5_0000008g0350.1	ARE	746	6	anaerobic induction
Nitab4.5_0000008g0350.1	ARE	1802	6	anaerobic induction
Nitab4.5_0000008g0350.1	ARE	1888	6	anaerobic induction
Nitab4.5_0000008g0350.1	G-Box	1410	6	light responsiveness
Nitab4.5_0000008g0350.1	I-box	893	9	light responsiveness
Nitab4.5_0000008g0350.1	ABRE	1127	5	abscisic acid responsiveness
Nitab4.5_0000008g0350.1	ABRE	1411	5	abscisic acid responsiveness
Nitab4.5_0000008g0350.1	TGA-element	1675	6	auxin responsiveness
Nitab4.5_0000008g0350.1	Sp1	253	6	light responsiveness
Nitab4.5_0000008g0350.1	ACE	823	9	light responsiveness
Nitab4.5_0000009g0170.1	TATC-box	445	7	gibberellin-responsiveness
Nitab4.5_0000009g0170.1	MRE	130	7	light responsiveness
Nitab4.5_0000009g0170.1	TGA-element	1394	6	auxin responsiveness
Nitab4.5_0000009g0170.1	TGACG-motif	513	5	MeJA-responsiveness
Nitab4.5_0000009g0170.1	AuxRR-core	119	7	auxin responsiveness
Nitab4.5_0000009g0170.1	I-box	921	9	light responsiveness
Nitab4.5_0000009g0170.1	CGTCA-motif	513	5	MeJA-responsiveness
Nitab4.5_0000009g0170.1	ARE	267	6	anaerobic induction
Nitab4.5_0000009g0170.1	ARE	1878	6	anaerobic induction
Nitab4.5_0000009g0170.1	CAT-box	1863	6	meristem expression
Nitab4.5_0000009g0170.1	Box 4	863	6	light responsiveness
Nitab4.5_0000009g0170.1	Box 4	1014	6	light responsiveness
Nitab4.5_0000009g0170.1	Box 4	1264	6	light responsiveness
Nitab4.5_0000009g0170.1	Box 4	1545	6	light responsiveness
Nitab4.5_0000009g0170.1	TCT-motif	199	6	light responsiveness
Nitab4.5_0000009g0170.1	TCT-motif	1756	6	light responsiveness
Nitab4.5_0000009g0170.1	GT1-motif	1899	7	light responsiveness
Nitab4.5_0000009g0170.1	AE-box	1720	8	light responsiveness
Nitab4.5_0000009g0170.1	TCA-element	1454	9	salicylic acid responsiveness
Nitab4.5_0000009g0170.1	TCA-element	1469	9	salicylic acid responsiveness
Nitab4.5_0000009g0170.1	TC-rich repeats	66	9	defense and stress responsiveness
Nitab4.5_0000138g0150.1	TGACG-motif	175	5	MeJA-responsiveness
Nitab4.5_0000138g0150.1	TATC-box	602	7	gibberellin-responsiveness
Nitab4.5_0000138g0150.1	TCCC-motif	1253	7	light responsiveness
Nitab4.5_0000138g0150.1	ARE	1975	6	anaerobic induction
Nitab4.5_0000138g0150.1	LTR	1058	6	low-temperature responsiveness
Nitab4.5_0000138g0150.1	I-box	102	8	light responsiveness
Nitab4.5_0000138g0150.1	CGTCA-motif	175	5	MeJA-responsiveness
Nitab4.5_0000138g0150.1	ABRE	342	8	abscisic acid responsiveness
Nitab4.5_0000138g0150.1	ABRE	343	5	abscisic acid responsiveness
Nitab4.5_0000138g0150.1	ABRE	919	5	abscisic acid responsiveness
Nitab4.5_0000138g0150.1	Box 4	1239	6	light responsiveness
Nitab4.5_0000138g0150.1	TCT-motif	210	6	light responsiveness
Nitab4.5_0000138g0150.1	TCT-motif	661	6	light responsiveness
Nitab4.5_0000138g0150.1	GT1-motif	912	7	light responsiveness
Nitab4.5_0000138g0150.1	GT1-motif	1062	6	light responsiveness
Nitab4.5_0000138g0150.1	GT1-motif	1331	7	light responsiveness
Nitab4.5_0000138g0150.1	AE-box	1960	8	light responsiveness
Nitab4.5_0000138g0150.1	G-box	342	6	light responsiveness
Nitab4.5_0000138g0150.1	G-box	825	6	light responsiveness
Nitab4.5_0000138g0150.1	G-box	918	6	light responsiveness
Nitab4.5_0000138g0150.1	Gap-box	1623	9.5	light responsiveness
Nitab4.5_0000138g0150.1	P-box	993	7	gibberellin-responsiveness
Nitab4.5_0000138g0150.1	GARE-motif	137	7	gibberellin-responsiveness
Nitab4.5_0000138g0150.1	GARE-motif	1088	7	gibberellin-responsiveness
Nitab4.5_0000138g0150.1	AT1-motif	1122	13	light responsiveness
Nitab4.5_0000169g0160.1	TGACG-motif	203	5	MeJA-responsiveness
Nitab4.5_0000169g0160.1	TGACG-motif	1669	5	MeJA-responsiveness
Nitab4.5_0000169g0160.1	TGA-element	216	6	auxin responsiveness
Nitab4.5_0000169g0160.1	CGTCA-motif	203	5	MeJA-responsiveness
Nitab4.5_0000169g0160.1	CGTCA-motif	1669	5	MeJA-responsiveness
Nitab4.5_0000169g0160.1	ABRE	235	6	abscisic acid responsiveness
Nitab4.5_0000169g0160.1	ABRE	236	5	abscisic acid responsiveness
Nitab4.5_0000169g0160.1	ABRE	522	7	abscisic acid responsiveness
Nitab4.5_0000169g0160.1	ABRE	1563	6	abscisic acid responsiveness
Nitab4.5_0000169g0160.1	ABRE	1564	5	abscisic acid responsiveness
Nitab4.5_0000169g0160.1	ABRE	1650	5	abscisic acid responsiveness
Nitab4.5_0000169g0160.1	LTR	156	6	low-temperature responsiveness
Nitab4.5_0000169g0160.1	LTR	290	6	low-temperature responsiveness
Nitab4.5_0000169g0160.1	LTR	508	6	low-temperature responsiveness
Nitab4.5_0000169g0160.1	LTR	1674	6	low-temperature responsiveness
Nitab4.5_0000169g0160.1	chs-CMA2a	903	8	light responsiveness
Nitab4.5_0000169g0160.1	G-Box	235	6	light responsiveness
Nitab4.5_0000169g0160.1	G-Box	1563	6	light responsiveness
Nitab4.5_0000169g0160.1	ARE	550	6	anaerobic induction
Nitab4.5_0000169g0160.1	ARE	1164	6	anaerobic induction
Nitab4.5_0000169g0160.1	circadian	1848	9	circadian control
Nitab4.5_0000169g0160.1	G-box	234	8	light responsiveness
Nitab4.5_0000169g0160.1	G-box	235	6	light responsiveness
Nitab4.5_0000169g0160.1	G-box	700	6	light responsiveness
Nitab4.5_0000169g0160.1	G-box	1563	6	light responsiveness
Nitab4.5_0000169g0160.1	G-box	1650	6	light responsiveness
Nitab4.5_0000169g0160.1	AE-box	1284	8	light responsiveness
Nitab4.5_0000169g0160.1	TCT-motif	1051	6	light responsiveness
Nitab4.5_0000169g0160.1	Box 4	1120	6	light responsiveness
Nitab4.5_0000169g0160.1	Box 4	1500	6	light responsiveness
Nitab4.5_0000169g0160.1	TC-rich repeats	1047	9	defense and stress responsiveness
Nitab4.5_0000169g0160.1	TC-rich repeats	1129	9	defense and stress responsiveness
Nitab4.5_0000247g0050.1	3-AF1 binding site	974	10	light responsiveness
Nitab4.5_0000247g0050.1	CGTCA-motif	1285	5	MeJA-responsiveness
Nitab4.5_0000247g0050.1	CGTCA-motif	1850	5	MeJA-responsiveness
Nitab4.5_0000247g0050.1	ABRE	1635	5	abscisic acid responsiveness
Nitab4.5_0000247g0050.1	LTR	1400	6	low-temperature responsiveness
Nitab4.5_0000247g0050.1	chs-CMA2a	1021	8	light responsiveness
Nitab4.5_0000247g0050.1	MBS	310	6	drought-inducibility
Nitab4.5_0000247g0050.1	TATC-box	1604	7	gibberellin-responsiveness
Nitab4.5_0000247g0050.1	TGACG-motif	1285	5	MeJA-responsiveness
Nitab4.5_0000247g0050.1	TGACG-motif	1850	5	MeJA-responsiveness
Nitab4.5_0000247g0050.1	TGA-element	1121	6	auxin responsiveness
Nitab4.5_0000247g0050.1	TC-rich repeats	1135	9	defense and stress responsiveness
Nitab4.5_0000247g0050.1	TC-rich repeats	1219	9	defense and stress responsiveness
Nitab4.5_0000247g0050.1	O2-site	1781	10	zein metabolism regulation
Nitab4.5_0000247g0050.1	G-box	1634	6	light responsiveness
Nitab4.5_0000247g0050.1	GT1-motif	1613	7	light responsiveness
Nitab4.5_0000247g0050.1	GT1-motif	1664	6	light responsiveness
Nitab4.5_0000247g0050.1	TCT-motif	141	6	light responsiveness
Nitab4.5_0000247g0050.1	TCT-motif	1219	6	light responsiveness
Nitab4.5_0000247g0050.1	TCT-motif	1922	6	light responsiveness
Nitab4.5_0000247g0050.1	Box 4	675	6	light responsiveness
Nitab4.5_0000247g0050.1	Box 4	1275	6	light responsiveness
Nitab4.5_0000247g0050.1	Box 4	1627	6	light responsiveness
Nitab4.5_0000247g0060.1	ABRE	284	5	abscisic acid responsiveness
Nitab4.5_0000247g0060.1	ABRE	1296	7	abscisic acid responsiveness
Nitab4.5_0000247g0060.1	ATCT-motif	66	9	light responsiveness
Nitab4.5_0000247g0060.1	LTR	1725	6	low-temperature responsiveness
Nitab4.5_0000247g0060.1	ARE	687	6	anaerobic induction
Nitab4.5_0000247g0060.1	ARE	908	6	anaerobic induction
Nitab4.5_0000247g0060.1	ARE	965	6	anaerobic induction
Nitab4.5_0000247g0060.1	G-Box	283	6	light responsiveness
Nitab4.5_0000247g0060.1	MRE	1617	7	light responsiveness
Nitab4.5_0000247g0060.1	TCCC-motif	1532	6	light responsiveness
Nitab4.5_0000247g0060.1	TCCC-motif	1732	7	light responsiveness
Nitab4.5_0000247g0060.1	TATC-box	1775	7	gibberellin-responsiveness
Nitab4.5_0000247g0060.1	TCA-element	1685	9	salicylic acid responsiveness
Nitab4.5_0000247g0060.1	GARE-motif	590	7	gibberellin-responsiveness
Nitab4.5_0000247g0060.1	circadian	1778	9	circadian control
Nitab4.5_0000247g0060.1	CAT-box	454	6	meristem expression
Nitab4.5_0000247g0060.1	GT1-motif	1165	7	light responsiveness
Nitab4.5_0000247g0060.1	GATA-motif	1593	10	light responsiveness
Nitab4.5_0000247g0060.1	Box 4	275	6	light responsiveness
Nitab4.5_0000247g0060.1	Box 4	1518	6	light responsiveness
Nitab4.5_0000247g0060.1	Box 4	1828	6	light responsiveness
Nitab4.5_0000283g0020.1	ATCT-motif	174	9	light responsiveness
Nitab4.5_0000283g0020.1	ABRE	1683	5	abscisic acid responsiveness
Nitab4.5_0000283g0020.1	G-Box	1683	6	light responsiveness
Nitab4.5_0000283g0020.1	P-box	1807	7	gibberellin-responsiveness
Nitab4.5_0000283g0020.1	AE-box	1986	8	light responsiveness
Nitab4.5_0000283g0020.1	GCN4_motif	408	7	endosperm expression
Nitab4.5_0000283g0020.1	GCN4_motif	1333	7	endosperm expression
Nitab4.5_0000283g0020.1	Box 4	1786	6	light responsiveness
Nitab4.5_0000283g0040.1	TGACG-motif	998	5	MeJA-responsiveness
Nitab4.5_0000283g0040.1	TGACG-motif	1117	5	MeJA-responsiveness
Nitab4.5_0000283g0040.1	TGACG-motif	1307	5	MeJA-responsiveness
Nitab4.5_0000283g0040.1	TGA-element	67	6	auxin responsiveness
Nitab4.5_0000283g0040.1	CGTCA-motif	998	5	MeJA-responsiveness
Nitab4.5_0000283g0040.1	CGTCA-motif	1117	5	MeJA-responsiveness
Nitab4.5_0000283g0040.1	CGTCA-motif	1307	5	MeJA-responsiveness
Nitab4.5_0000283g0040.1	ABRE	425	7	abscisic acid responsiveness
Nitab4.5_0000283g0040.1	ABRE	570	6	abscisic acid responsiveness
Nitab4.5_0000283g0040.1	ABRE	571	5	abscisic acid responsiveness
Nitab4.5_0000283g0040.1	ABRE	931	5	abscisic acid responsiveness
Nitab4.5_0000283g0040.1	ABRE	1043	5	abscisic acid responsiveness
Nitab4.5_0000283g0040.1	ARE	1130	6	anaerobic induction
Nitab4.5_0000283g0040.1	ARE	1551	6	anaerobic induction
Nitab4.5_0000283g0040.1	G-Box	570	6	light responsiveness
Nitab4.5_0000283g0040.1	L-box	1418	10	light responsiveness
Nitab4.5_0000283g0040.1	G-box	569	8	light responsiveness
Nitab4.5_0000283g0040.1	G-box	570	6	light responsiveness
Nitab4.5_0000283g0040.1	G-box	931	6	light responsiveness
Nitab4.5_0000283g0040.1	G-box	1042	6	light responsiveness
Nitab4.5_0000283g0040.1	G-box	1560	6	light responsiveness
Nitab4.5_0000283g0040.1	AE-box	828	8	light responsiveness
Nitab4.5_0000283g0040.1	GT1-motif	816	6	light responsiveness
Nitab4.5_0000283g0040.1	TCT-motif	630	6	light responsiveness
Nitab4.5_0000283g0040.1	Box 4	9	6	light responsiveness
Nitab4.5_0000283g0040.1	Box 4	13	6	light responsiveness
Nitab4.5_0000283g0040.1	GCN4_motif	771	7	endosperm expression
Nitab4.5_0000283g0040.1	P-box	1851	7	gibberellin-responsiveness
Nitab4.5_0000321g0020.1	O2-site	1121	9	zein metabolism regulation
Nitab4.5_0000321g0020.1	TCA-element	37	9	salicylic acid responsiveness
Nitab4.5_0000321g0020.1	TC-rich repeats	515	10	defense and stress responsiveness
Nitab4.5_0000321g0020.1	GCN4_motif	1153	7	endosperm expression
Nitab4.5_0000321g0020.1	Box 4	597	6	light responsiveness
Nitab4.5_0000321g0020.1	Box 4	739	6	light responsiveness
Nitab4.5_0000321g0020.1	Box 4	746	6	light responsiveness
Nitab4.5_0000321g0020.1	Box 4	824	6	light responsiveness
Nitab4.5_0000321g0020.1	G-box	1124	6	light responsiveness
Nitab4.5_0000321g0020.1	chs-CMA1a	697	8	light responsiveness
Nitab4.5_0000321g0020.1	ARE	1260	6	anaerobic induction
Nitab4.5_0000321g0020.1	G-Box	211	6	light responsiveness
Nitab4.5_0000321g0020.1	G-Box	501	6	light responsiveness
Nitab4.5_0000321g0020.1	G-Box	1124	6	light responsiveness
Nitab4.5_0000321g0020.1	LTR	559	6	low-temperature responsiveness
Nitab4.5_0000321g0020.1	ABRE	212	5	abscisic acid responsiveness
Nitab4.5_0000321g0020.1	ABRE	502	5	abscisic acid responsiveness
Nitab4.5_0000321g0020.1	ABRE	1124	6	abscisic acid responsiveness
Nitab4.5_0000321g0020.1	ABRE	1125	5	abscisic acid responsiveness
Nitab4.5_0000321g0020.1	TCCC-motif	1938	7	light responsiveness
Nitab4.5_0000321g0020.1	TCCC-motif	1954	7	light responsiveness
Nitab4.5_0000426g0120.1	ARE	1447	6	anaerobic induction
Nitab4.5_0000426g0120.1	ARE	1657	6	anaerobic induction
Nitab4.5_0000426g0120.1	ARE	1844	6	anaerobic induction
Nitab4.5_0000426g0120.1	I-box	1728	9	light responsiveness
Nitab4.5_0000426g0120.1	LTR	1691	6	low-temperature responsiveness
Nitab4.5_0000426g0120.1	O2-site	1847	9	zein metabolism regulation
Nitab4.5_0000426g0120.1	ATC-motif	1560	9	light responsiveness
Nitab4.5_0000426g0120.1	TCA-element	228	9	salicylic acid responsiveness
Nitab4.5_0000426g0120.1	TC-rich repeats	539	9	defense and stress responsiveness
Nitab4.5_0000426g0120.1	Box 4	1277	6	light responsiveness
Nitab4.5_0000426g0120.1	GATA-motif	1170	10	light responsiveness
Nitab4.5_0000426g0120.1	GT1-motif	909	7	light responsiveness
Nitab4.5_0000426g0120.1	GT1-motif	910	6	light responsiveness
Nitab4.5_0000426g0120.1	GT1-motif	1465	7	light responsiveness
Nitab4.5_0000426g0120.1	GT1-motif	1466	6	light responsiveness
Nitab4.5_0000426g0120.1	GT1-motif	1638	6	light responsiveness
Nitab4.5_0000426g0120.1	TCT-motif	543	6	light responsiveness
Nitab4.5_0000426g0120.1	chs-CMA1a	608	8	light responsiveness
Nitab4.5_0000426g0120.1	chs-CMA1a	720	8	light responsiveness
Nitab4.5_0000426g0120.1	Gap-box	1943	9.5	light responsiveness
Nitab4.5_0000488g0010.1	ARE	1879	6	anaerobic induction
Nitab4.5_0000488g0010.1	ARE	1956	6	anaerobic induction
Nitab4.5_0000488g0010.1	I-box	1810	8	light responsiveness
Nitab4.5_0000488g0010.1	TC-rich repeats	18	9	defense and stress responsiveness
Nitab4.5_0000488g0010.1	GATA-motif	1808	9	light responsiveness
Nitab4.5_0000488g0010.1	GT1-motif	1861	6	light responsiveness
Nitab4.5_0000488g0010.1	TCT-motif	1	6	light responsiveness
Nitab4.5_0000488g0010.1	TCT-motif	18	6	light responsiveness
Nitab4.5_0000766g0060.1	chs-CMA1a	841	8	light responsiveness
Nitab4.5_0000766g0060.1	G-box	709	10.5	light responsiveness
Nitab4.5_0000766g0060.1	G-box	711	11	light responsiveness
Nitab4.5_0000766g0060.1	G-box	713	8	light responsiveness
Nitab4.5_0000766g0060.1	G-box	714	6	light responsiveness
Nitab4.5_0000766g0060.1	AE-box	1687	8	light responsiveness
Nitab4.5_0000766g0060.1	AE-box	1899	8	light responsiveness
Nitab4.5_0000766g0060.1	GATA-motif	1744	7	light responsiveness
Nitab4.5_0000766g0060.1	Box 4	1937	6	light responsiveness
Nitab4.5_0000766g0060.1	TCA-element	901	9	salicylic acid responsiveness
Nitab4.5_0000766g0060.1	TCA-element	1245	9	salicylic acid responsiveness
Nitab4.5_0000766g0060.1	P-box	184	7	gibberellin-responsiveness
Nitab4.5_0000766g0060.1	P-box	449	7	gibberellin-responsiveness
Nitab4.5_0000766g0060.1	P-box	1039	7	gibberellin-responsiveness
Nitab4.5_0000766g0060.1	O2-site	1820	9	zein metabolism regulation
Nitab4.5_0000766g0060.1	MRE	231	7	light responsiveness
Nitab4.5_0000766g0060.1	MRE	1738	7	light responsiveness
Nitab4.5_0000766g0060.1	ATCT-motif	1090	9	light responsiveness
Nitab4.5_0000766g0060.1	ABRE	102	5	abscisic acid responsiveness
Nitab4.5_0000766g0060.1	ABRE	712	9	abscisic acid responsiveness
Nitab4.5_0000766g0060.1	ABRE	714	6	abscisic acid responsiveness
Nitab4.5_0000766g0060.1	ABRE	715	5	abscisic acid responsiveness
Nitab4.5_0000766g0060.1	LTR	948	6	low-temperature responsiveness
Nitab4.5_0000766g0060.1	LTR	967	6	low-temperature responsiveness
Nitab4.5_0000766g0060.1	LTR	1477	6	low-temperature responsiveness
Nitab4.5_0000766g0060.1	ARE	501	6	anaerobic induction
Nitab4.5_0000766g0060.1	ARE	1959	6	anaerobic induction
Nitab4.5_0000766g0060.1	G-Box	102	6	light responsiveness
Nitab4.5_0000766g0060.1	G-Box	714	6	light responsiveness
Nitab4.5_0000775g0130.1	ABRE	1834	5	abscisic acid responsiveness
Nitab4.5_0000775g0130.1	LTR	1253	6	low-temperature responsiveness
Nitab4.5_0000775g0130.1	LTR	1546	6	low-temperature responsiveness
Nitab4.5_0000775g0130.1	LTR	1807	6	low-temperature responsiveness
Nitab4.5_0000775g0130.1	ARE	1932	6	anaerobic induction
Nitab4.5_0000775g0130.1	TCCC-motif	1127	7	light responsiveness
Nitab4.5_0000775g0130.1	CAT-box	1923	6	meristem expression
Nitab4.5_0000775g0130.1	TATC-box	1051	7	gibberellin-responsiveness
Nitab4.5_0000775g0130.1	G-box	1833	6	light responsiveness
Nitab4.5_0000775g0130.1	LS7	1218	13	light responsiveness
Nitab4.5_0000775g0130.1	Box 4	1628	6	light responsiveness
Nitab4.5_0000956g0060.1	CGTCA-motif	145	5	MeJA-responsiveness
Nitab4.5_0000956g0060.1	ATCT-motif	34	9	light responsiveness
Nitab4.5_0000956g0060.1	LTR	1039	6	low-temperature responsiveness
Nitab4.5_0000956g0060.1	MBS	323	6	drought-inducibility
Nitab4.5_0000956g0060.1	ARE	1114	6	anaerobic induction
Nitab4.5_0000956g0060.1	MRE	280	7	light responsiveness
Nitab4.5_0000956g0060.1	TGACG-motif	145	5	MeJA-responsiveness
Nitab4.5_0000956g0060.1	TGA-element	1769	6	auxin responsiveness
Nitab4.5_0000956g0060.1	TC-rich repeats	1310	9	defense and stress responsiveness
Nitab4.5_0000956g0060.1	TCA-element	811	9	salicylic acid responsiveness
Nitab4.5_0000956g0060.1	G-box	208	6	light responsiveness
Nitab4.5_0000956g0060.1	G-box	1106	6	light responsiveness
Nitab4.5_0000956g0060.1	TCT-motif	1825	6	light responsiveness
Nitab4.5_0000956g0060.1	TCT-motif	1835	6	light responsiveness
Nitab4.5_0000956g0060.1	TCT-motif	1852	6	light responsiveness
Nitab4.5_0000956g0060.1	AE-box	1855	8	light responsiveness
Nitab4.5_0000956g0060.1	GT1-motif	714	7	light responsiveness
Nitab4.5_0000956g0060.1	GT1-motif	950	7	light responsiveness
Nitab4.5_0000956g0060.1	GT1-motif	951	6	light responsiveness
Nitab4.5_0000956g0080.1	TCT-motif	540	6	light responsiveness
Nitab4.5_0000956g0080.1	TCT-motif	733	6	light responsiveness
Nitab4.5_0000956g0080.1	Gap-box	713	9.5	light responsiveness
Nitab4.5_0000956g0080.1	G-box	17	6	light responsiveness
Nitab4.5_0000956g0080.1	G-box	39	6	light responsiveness
Nitab4.5_0000956g0080.1	G-box	699	6	light responsiveness
Nitab4.5_0000956g0080.1	G-box	1862	6	light responsiveness
Nitab4.5_0000956g0080.1	P-box	688	7	gibberellin-responsiveness
Nitab4.5_0000956g0080.1	P-box	1404	7	gibberellin-responsiveness
Nitab4.5_0000956g0080.1	LAMP-element	1492	8	light responsiveness
Nitab4.5_0000956g0080.1	TCA-element	1948	9	salicylic acid responsiveness
Nitab4.5_0000956g0080.1	TGACG-motif	1	5	MeJA-responsiveness
Nitab4.5_0000956g0080.1	TGACG-motif	612	5	MeJA-responsiveness
Nitab4.5_0000956g0080.1	TGACG-motif	1464	5	MeJA-responsiveness
Nitab4.5_0000956g0080.1	Sp1	96	6	light responsiveness
Nitab4.5_0000956g0080.1	TGA-element	704	6	auxin responsiveness
Nitab4.5_0000956g0080.1	TGA-element	1120	6	auxin responsiveness
Nitab4.5_0000956g0080.1	MRE	123	7	light responsiveness
Nitab4.5_0000956g0080.1	G-Box	1439	6	light responsiveness
Nitab4.5_0000956g0080.1	ARE	314	6	anaerobic induction
Nitab4.5_0000956g0080.1	ARE	1443	6	anaerobic induction
Nitab4.5_0000956g0080.1	ABRE	1440	5	abscisic acid responsiveness
Nitab4.5_0000956g0080.1	ABRE	1862	5	abscisic acid responsiveness
Nitab4.5_0000956g0080.1	CGTCA-motif	1	5	MeJA-responsiveness
Nitab4.5_0000956g0080.1	CGTCA-motif	612	5	MeJA-responsiveness
Nitab4.5_0000956g0080.1	CGTCA-motif	1464	5	MeJA-responsiveness
Nitab4.5_0000956g0080.1	LTR	57	6	low-temperature responsiveness
Nitab4.5_0000956g0080.1	LTR	230	6	low-temperature responsiveness
Nitab4.5_0000956g0080.1	LTR	409	6	low-temperature responsiveness
Nitab4.5_0000956g0080.1	I-box	1692	10	light responsiveness
Nitab4.5_0000956g0080.1	I-box	1729	10	light responsiveness
Nitab4.5_0000956g0090.1	TCT-motif	1674	6	light responsiveness
Nitab4.5_0000956g0090.1	Box 4	403	6	light responsiveness
Nitab4.5_0000956g0090.1	Box 4	856	6	light responsiveness
Nitab4.5_0000956g0090.1	Box 4	1116	6	light responsiveness
Nitab4.5_0000956g0090.1	circadian	564	9	circadian control
Nitab4.5_0000956g0090.1	CAT-box	1226	6	meristem expression
Nitab4.5_0000956g0090.1	CAT-box	1847	6	meristem expression
Nitab4.5_0000956g0090.1	P-box	1171	7	gibberellin-responsiveness
Nitab4.5_0000956g0090.1	P-box	1463	7	gibberellin-responsiveness
Nitab4.5_0000956g0090.1	O2-site	1306	9	zein metabolism regulation
Nitab4.5_0000956g0090.1	TCA-element	892	9	salicylic acid responsiveness
Nitab4.5_0000956g0090.1	TGA-element	265	6	auxin responsiveness
Nitab4.5_0000956g0090.1	TGA-element	278	6	auxin responsiveness
Nitab4.5_0000956g0090.1	TGA-element	1177	6	auxin responsiveness
Nitab4.5_0000956g0090.1	ACE	938	9	light responsiveness
Nitab4.5_0000956g0090.1	MRE	177	7	light responsiveness
Nitab4.5_0000956g0090.1	TATC-box	1602	7	gibberellin-responsiveness
Nitab4.5_0000956g0090.1	G-Box	1498	6	light responsiveness
Nitab4.5_0000956g0090.1	ARE	182	6	anaerobic induction
Nitab4.5_0000956g0090.1	ABRE	482	7	abscisic acid responsiveness
Nitab4.5_0000956g0090.1	ABRE	1499	5	abscisic acid responsiveness
Nitab4.5_0000956g0090.1	LTR	4	6	low-temperature responsiveness
Nitab4.5_0000956g0090.1	LTR	610	6	low-temperature responsiveness
Nitab4.5_0000956g0090.1	I-box	1455	9	light responsiveness
Nitab4.5_0000956g0110.1	TCT-motif	1674	6	light responsiveness
Nitab4.5_0000956g0110.1	TCT-motif	1768	6	light responsiveness
Nitab4.5_0000956g0110.1	AE-box	1526	8	light responsiveness
Nitab4.5_0000956g0110.1	GATA-motif	502	10	light responsiveness
Nitab4.5_0000956g0110.1	Box II	604	9	light responsiveness
Nitab4.5_0000956g0110.1	G-box	1909	6	light responsiveness
Nitab4.5_0000956g0110.1	CAT-box	917	6	meristem expression
Nitab4.5_0000956g0110.1	P-box	1451	7	gibberellin-responsiveness
Nitab4.5_0000956g0110.1	O2-site	91	9	zein metabolism regulation
Nitab4.5_0000956g0110.1	TC-rich repeats	48	9	defense and stress responsiveness
Nitab4.5_0000956g0110.1	TC-rich repeats	1768	9	defense and stress responsiveness
Nitab4.5_0000956g0110.1	GARE-motif	1303	7	gibberellin-responsiveness
Nitab4.5_0000956g0110.1	MRE	377	7	light responsiveness
Nitab4.5_0000956g0110.1	G-Box	1071	6	light responsiveness
Nitab4.5_0000956g0110.1	ATCT-motif	380	9	light responsiveness
Nitab4.5_0000956g0110.1	ABRE	1072	5	abscisic acid responsiveness
Nitab4.5_0000956g0110.1	ABRE	1909	5	abscisic acid responsiveness
Nitab4.5_0000956g0110.1	I-box	1443	9	light responsiveness
Nitab4.5_0000956g0110.1	I-box	1739	10	light responsiveness
Nitab4.5_0000956g0120.1	Sp1	1320	6	light responsiveness
Nitab4.5_0000956g0120.1	TCCC-motif	1539	7	light responsiveness
Nitab4.5_0000956g0120.1	MBS	219	6	drought-inducibility
Nitab4.5_0000956g0120.1	G-Box	608	6	light responsiveness
Nitab4.5_0000956g0120.1	G-Box	818	6	light responsiveness
Nitab4.5_0000956g0120.1	G-Box	849	6	light responsiveness
Nitab4.5_0000956g0120.1	ABRE	608	6	abscisic acid responsiveness
Nitab4.5_0000956g0120.1	ABRE	609	5	abscisic acid responsiveness
Nitab4.5_0000956g0120.1	ABRE	819	5	abscisic acid responsiveness
Nitab4.5_0000956g0120.1	ABRE	850	5	abscisic acid responsiveness
Nitab4.5_0000956g0120.1	GT1-motif	455	6	light responsiveness
Nitab4.5_0000956g0120.1	GT1-motif	1059	6	light responsiveness
Nitab4.5_0000956g0120.1	GT1-motif	1061	6	light responsiveness
Nitab4.5_0000956g0120.1	Box 4	392	6	light responsiveness
Nitab4.5_0000956g0120.1	G-box	608	6	light responsiveness
Nitab4.5_0000956g0120.1	G-box	776	6	light responsiveness
Nitab4.5_0000956g0120.1	TCA-element	1953	9	salicylic acid responsiveness
Nitab4.5_0000980g0020.1	P-box	1066	7	gibberellin-responsiveness
Nitab4.5_0000980g0020.1	TC-rich repeats	1777	9	defense and stress responsiveness
Nitab4.5_0000980g0020.1	GARE-motif	1592	7	gibberellin-responsiveness
Nitab4.5_0000980g0020.1	TCA-element	1772	9	salicylic acid responsiveness
Nitab4.5_0000980g0020.1	TCA-element	1943	9	salicylic acid responsiveness
Nitab4.5_0000980g0020.1	TCT-motif	1781	6	light responsiveness
Nitab4.5_0000980g0020.1	GT1-motif	107	6	light responsiveness
Nitab4.5_0000980g0020.1	AE-box	1986	8	light responsiveness
Nitab4.5_0000980g0020.1	Box 4	1816	6	light responsiveness
Nitab4.5_0000980g0020.1	GATA-motif	654	10	light responsiveness
Nitab4.5_0000980g0020.1	chs-CMA1a	1418	8	light responsiveness
Nitab4.5_0000980g0020.1	G-box	1479	6	light responsiveness
Nitab4.5_0000980g0020.1	G-box	1895	6	light responsiveness
Nitab4.5_0000980g0020.1	chs-Unit 1 m1	1628	10	light responsiveness
Nitab4.5_0000980g0020.1	AuxRR-core	378	7	auxin responsiveness
Nitab4.5_0000980g0020.1	AAAC-motif	1965	11	light responsiveness
Nitab4.5_0000980g0050.1	P-box	1822	7	gibberellin-responsiveness
Nitab4.5_0000980g0050.1	TCT-motif	919	6	light responsiveness
Nitab4.5_0000980g0050.1	G-box	59	6	light responsiveness
Nitab4.5_0000980g0050.1	G-box	698	6	light responsiveness
Nitab4.5_0000980g0050.1	CAT-box	621	6	meristem expression
Nitab4.5_0000980g0050.1	L-box	1382	10	light responsiveness
Nitab4.5_0000980g0050.1	ARE	147	6	anaerobic induction
Nitab4.5_0000980g0050.1	ARE	548	6	anaerobic induction
Nitab4.5_0000980g0050.1	ARE	1027	6	anaerobic induction
Nitab4.5_0000980g0050.1	ARE	1512	6	anaerobic induction
Nitab4.5_0000980g0050.1	LTR	216	6	low-temperature responsiveness
Nitab4.5_0000980g0050.1	CGTCA-motif	134	5	MeJA-responsiveness
Nitab4.5_0000980g0050.1	ABRE	60	5	abscisic acid responsiveness
Nitab4.5_0000980g0050.1	TGACG-motif	134	5	MeJA-responsiveness
Nitab4.5_0001068g0040.1	GT1-motif	15	7	light responsiveness
Nitab4.5_0001068g0040.1	GT1-motif	16	6	light responsiveness
Nitab4.5_0001068g0040.1	GT1-motif	1993	7	light responsiveness
Nitab4.5_0001068g0040.1	GT1-motif	1994	6	light responsiveness
Nitab4.5_0001068g0040.1	AE-box	1707	8	light responsiveness
Nitab4.5_0001068g0040.1	Box 4	338	6	light responsiveness
Nitab4.5_0001068g0040.1	GTGGC-motif	1511	10	light responsiveness
Nitab4.5_0001068g0040.1	GATA-motif	109	9	light responsiveness
Nitab4.5_0001068g0040.1	GATA-motif	796	9	light responsiveness
Nitab4.5_0001068g0040.1	GATA-motif	1745	7	light responsiveness
Nitab4.5_0001068g0040.1	chs-CMA1a	743	8	light responsiveness
Nitab4.5_0001068g0040.1	G-box	655	6	light responsiveness
Nitab4.5_0001068g0040.1	GA-motif	63	8	light responsiveness
Nitab4.5_0001068g0040.1	TCA-element	1871	9	salicylic acid responsiveness
Nitab4.5_0001068g0040.1	TGACG-motif	621	5	MeJA-responsiveness
Nitab4.5_0001068g0040.1	TGACG-motif	654	5	MeJA-responsiveness
Nitab4.5_0001068g0040.1	TGACG-motif	1160	5	MeJA-responsiveness
Nitab4.5_0001068g0040.1	TGACG-motif	1665	5	MeJA-responsiveness
Nitab4.5_0001068g0040.1	TGACG-motif	1902	5	MeJA-responsiveness
Nitab4.5_0001068g0040.1	Sp1	787	6	light responsiveness
Nitab4.5_0001068g0040.1	TGA-element	627	6	auxin responsiveness
Nitab4.5_0001068g0040.1	MRE	507	7	light responsiveness
Nitab4.5_0001068g0040.1	ARE	1959	6	anaerobic induction
Nitab4.5_0001068g0040.1	G-Box	659	10	light responsiveness
Nitab4.5_0001068g0040.1	CGTCA-motif	621	5	MeJA-responsiveness
Nitab4.5_0001068g0040.1	CGTCA-motif	654	5	MeJA-responsiveness
Nitab4.5_0001068g0040.1	CGTCA-motif	1160	5	MeJA-responsiveness
Nitab4.5_0001068g0040.1	CGTCA-motif	1665	5	MeJA-responsiveness
Nitab4.5_0001068g0040.1	CGTCA-motif	1902	5	MeJA-responsiveness
Nitab4.5_0001068g0040.1	ABRE	656	5	abscisic acid responsiveness
Nitab4.5_0001601g0080.1	I-box	1689	10	light responsiveness
Nitab4.5_0001601g0080.1	ABRE	930	6	abscisic acid responsiveness
Nitab4.5_0001601g0080.1	ABRE	931	5	abscisic acid responsiveness
Nitab4.5_0001601g0080.1	ABRE	1132	9	abscisic acid responsiveness
Nitab4.5_0001601g0080.1	ABRE	1232	5	abscisic acid responsiveness
Nitab4.5_0001601g0080.1	G-Box	930	6	light responsiveness
Nitab4.5_0001601g0080.1	ARE	308	6	anaerobic induction
Nitab4.5_0001601g0080.1	ARE	1395	6	anaerobic induction
Nitab4.5_0001601g0080.1	ARE	1860	6	anaerobic induction
Nitab4.5_0001601g0080.1	TCCC-motif	192	7	light responsiveness
Nitab4.5_0001601g0080.1	TCCC-motif	1930	7	light responsiveness
Nitab4.5_0001601g0080.1	TGA-element	505	6	auxin responsiveness
Nitab4.5_0001601g0080.1	TCA-element	796	9	salicylic acid responsiveness
Nitab4.5_0001601g0080.1	TCA-element	815	10	salicylic acid responsiveness
Nitab4.5_0001601g0080.1	O2-site	1906	9	zein metabolism regulation
Nitab4.5_0001601g0080.1	P-box	250	7	gibberellin-responsiveness
Nitab4.5_0001601g0080.1	P-box	1887	7	gibberellin-responsiveness
Nitab4.5_0001601g0080.1	G-box	445	6	light responsiveness
Nitab4.5_0001601g0080.1	G-box	930	6	light responsiveness
Nitab4.5_0001601g0080.1	G-box	1005	6	light responsiveness
Nitab4.5_0001601g0080.1	G-box	1232	6	light responsiveness
Nitab4.5_0001601g0080.1	Box 4	779	6	light responsiveness
Nitab4.5_0001601g0080.1	Box 4	1298	6	light responsiveness
Nitab4.5_0001601g0080.1	AE-box	1560	8	light responsiveness
Nitab4.5_0001601g0080.1	AE-box	1991	8	light responsiveness
Nitab4.5_0001601g0080.1	GT1-motif	1947	6	light responsiveness
Nitab4.5_0001620g0070.1	ABRE	488	5	abscisic acid responsiveness
Nitab4.5_0001620g0070.1	ABRE	1834	5	abscisic acid responsiveness
Nitab4.5_0001620g0070.1	LTR	1807	6	low-temperature responsiveness
Nitab4.5_0001620g0070.1	ARE	887	6	anaerobic induction
Nitab4.5_0001620g0070.1	ARE	1932	6	anaerobic induction
Nitab4.5_0001620g0070.1	TATC-box	1217	7	gibberellin-responsiveness
Nitab4.5_0001620g0070.1	4cl-CMA1b	1648	12	light responsiveness
Nitab4.5_0001620g0070.1	ACE	485	9	light responsiveness
Nitab4.5_0001620g0070.1	TGA-element	297	6	auxin responsiveness
Nitab4.5_0001620g0070.1	AT1-motif	1506	13	light responsiveness
Nitab4.5_0001620g0070.1	CAT-box	1812	6	meristem expression
Nitab4.5_0001620g0070.1	CAT-box	1923	6	meristem expression
Nitab4.5_0001620g0070.1	G-box	487	6	light responsiveness
Nitab4.5_0001620g0070.1	G-box	1833	6	light responsiveness
Nitab4.5_0001620g0070.1	G-box	1911	6	light responsiveness
Nitab4.5_0001620g0070.1	AE-box	1613	8	light responsiveness
Nitab4.5_0001620g0070.1	GT1-motif	1	6	light responsiveness
Nitab4.5_0001620g0070.1	GT1-motif	916	6	light responsiveness
Nitab4.5_0001620g0070.1	GT1-motif	1431	7	light responsiveness
Nitab4.5_0001620g0070.1	GT1-motif	1432	6	light responsiveness
Nitab4.5_0001620g0070.1	Box 4	684	6	light responsiveness
Nitab4.5_0001620g0070.1	Box 4	688	6	light responsiveness
Nitab4.5_0001620g0070.1	Box 4	988	6	light responsiveness
Nitab4.5_0001620g0070.1	Box 4	1128	6	light responsiveness
Nitab4.5_0001620g0070.1	Box 4	1406	6	light responsiveness
Nitab4.5_0001620g0070.1	Box 4	1481	6	light responsiveness
Nitab4.5_0001620g0070.1	Box 4	1517	6	light responsiveness
Nitab4.5_0001953g0130.1	ARE	1715	6	anaerobic induction
Nitab4.5_0001953g0130.1	I-box	1184	8	light responsiveness
Nitab4.5_0001953g0130.1	LTR	753	6	low-temperature responsiveness
Nitab4.5_0001953g0130.1	LTR	1300	6	low-temperature responsiveness
Nitab4.5_0001953g0130.1	ABRE	78	7	abscisic acid responsiveness
Nitab4.5_0001953g0130.1	ABRE	738	7	abscisic acid responsiveness
Nitab4.5_0001953g0130.1	ABRE	765	5	abscisic acid responsiveness
Nitab4.5_0001953g0130.1	ABRE	833	7	abscisic acid responsiveness
Nitab4.5_0001953g0130.1	ATCT-motif	341	10	light responsiveness
Nitab4.5_0001953g0130.1	TCA-element	278	9	salicylic acid responsiveness
Nitab4.5_0001953g0130.1	TC-rich repeats	1329	9	defense and stress responsiveness
Nitab4.5_0001953g0130.1	Box 4	709	6	light responsiveness
Nitab4.5_0001953g0130.1	Box 4	1166	6	light responsiveness
Nitab4.5_0001953g0130.1	AE-box	517	8	light responsiveness
Nitab4.5_0001953g0130.1	GT1-motif	823	7	light responsiveness
Nitab4.5_0001953g0130.1	GT1-motif	824	6	light responsiveness
Nitab4.5_0001953g0130.1	TCT-motif	800	6	light responsiveness
Nitab4.5_0001953g0130.1	TCT-motif	1233	6	light responsiveness
Nitab4.5_0001953g0130.1	TCT-motif	1329	6	light responsiveness
Nitab4.5_0001953g0130.1	CAT-box	700	6	meristem expression
Nitab4.5_0001953g0130.1	G-box	765	6	light responsiveness
Nitab4.5_0001998g0030.1	MBS	307	6	drought-inducibility
Nitab4.5_0001998g0030.1	ARE	6	6	anaerobic induction
Nitab4.5_0001998g0030.1	ARE	299	6	anaerobic induction
Nitab4.5_0001998g0030.1	ARE	1429	6	anaerobic induction
Nitab4.5_0001998g0030.1	G-Box	1023	6	light responsiveness
Nitab4.5_0001998g0030.1	G-Box	1352	10	light responsiveness
Nitab4.5_0001998g0030.1	CGTCA-motif	957	5	MeJA-responsiveness
Nitab4.5_0001998g0030.1	ABRE	959	5	abscisic acid responsiveness
Nitab4.5_0001998g0030.1	ABRE	1024	5	abscisic acid responsiveness
Nitab4.5_0001998g0030.1	ATCT-motif	1582	9	light responsiveness
Nitab4.5_0001998g0030.1	LTR	825	6	low-temperature responsiveness
Nitab4.5_0001998g0030.1	TGACG-motif	957	5	MeJA-responsiveness
Nitab4.5_0001998g0030.1	MRE	1585	7	light responsiveness
Nitab4.5_0001998g0030.1	TC-rich repeats	1802	9	defense and stress responsiveness
Nitab4.5_0001998g0030.1	GA-motif	1484	8	light responsiveness
Nitab4.5_0001998g0030.1	GARE-motif	1139	7	gibberellin-responsiveness
Nitab4.5_0001998g0030.1	AE-box	860	8	light responsiveness
Nitab4.5_0001998g0030.1	GT1-motif	627	6	light responsiveness
Nitab4.5_0001998g0030.1	GT1-motif	1044	6	light responsiveness
Nitab4.5_0001998g0030.1	TCT-motif	1655	6	light responsiveness
Nitab4.5_0001998g0030.1	Box 4	268	6	light responsiveness
Nitab4.5_0001998g0030.1	Box 4	325	6	light responsiveness
Nitab4.5_0001998g0030.1	Box 4	1408	6	light responsiveness
Nitab4.5_0001998g0030.1	Box 4	1738	6	light responsiveness
Nitab4.5_0001998g0030.1	Box 4	1920	6	light responsiveness
Nitab4.5_0001998g0030.1	circadian	55	9	circadian control
Nitab4.5_0001998g0030.1	Gap-box	291	9.5	light responsiveness
Nitab4.5_0001998g0030.1	CAT-box	669	6	meristem expression
Nitab4.5_0001998g0030.1	G-box	798	6	light responsiveness
Nitab4.5_0001998g0030.1	G-box	958	6	light responsiveness
Nitab4.5_0002032g0030.1	CGTCA-motif	1402	5	MeJA-responsiveness
Nitab4.5_0002032g0030.1	CGTCA-motif	1557	5	MeJA-responsiveness
Nitab4.5_0002032g0030.1	CGTCA-motif	1564	5	MeJA-responsiveness
Nitab4.5_0002032g0030.1	ABRE	1235	5	abscisic acid responsiveness
Nitab4.5_0002032g0030.1	ARE	1220	6	anaerobic induction
Nitab4.5_0002032g0030.1	G-Box	1234	6	light responsiveness
Nitab4.5_0002032g0030.1	TCCC-motif	1516	7	light responsiveness
Nitab4.5_0002032g0030.1	TCCC-motif	1959	7	light responsiveness
Nitab4.5_0002032g0030.1	MRE	1109	7	light responsiveness
Nitab4.5_0002032g0030.1	Sp1	1291	6	light responsiveness
Nitab4.5_0002032g0030.1	TGACG-motif	1402	5	MeJA-responsiveness
Nitab4.5_0002032g0030.1	TGACG-motif	1557	5	MeJA-responsiveness
Nitab4.5_0002032g0030.1	TGACG-motif	1564	5	MeJA-responsiveness
Nitab4.5_0002032g0030.1	GA-motif	1328	8	light responsiveness
Nitab4.5_0002032g0030.1	TC-rich repeats	536	9	defense and stress responsiveness
Nitab4.5_0002032g0030.1	LAMP-element	1698	8	light responsiveness
Nitab4.5_0002032g0030.1	O2-site	1429	9	zein metabolism regulation
Nitab4.5_0002032g0030.1	CAT-box	1868	6	meristem expression
Nitab4.5_0002032g0030.1	Box 4	223	6	light responsiveness
Nitab4.5_0002032g0030.1	Box 4	459	6	light responsiveness
Nitab4.5_0002032g0030.1	Box 4	1312	6	light responsiveness
Nitab4.5_0002032g0030.1	Box 4	1687	6	light responsiveness
Nitab4.5_0002032g0030.1	Box 4	1795	6	light responsiveness
Nitab4.5_0002032g0030.1	Box 4	1911	6	light responsiveness
Nitab4.5_0002032g0030.1	GT1-motif	1389	7	light responsiveness
Nitab4.5_0002032g0030.1	GT1-motif	1652	6	light responsiveness
Nitab4.5_0002032g0030.1	GT1-motif	1673	6	light responsiveness
Nitab4.5_0002032g0030.1	GT1-motif	1890	7	light responsiveness
Nitab4.5_0002032g0030.1	GT1-motif	1891	6	light responsiveness
Nitab4.5_0002152g0080.1	AE-box	1798	8	light responsiveness
Nitab4.5_0002152g0080.1	ARE	1702	6	anaerobic induction
Nitab4.5_0002182g0090.1	GARE-motif	1810	7	gibberellin-responsiveness
Nitab4.5_0002182g0090.1	ARE	1960	6	anaerobic induction
Nitab4.5_0002182g0090.1	chs-CMA1a	1641	8	light responsiveness
Nitab4.5_0002182g0090.1	TCCC-motif	1623	7	light responsiveness
Nitab4.5_0002182g0090.1	Box 4	1436	6	light responsiveness
Nitab4.5_0002305g0020.1	GARE-motif	671	7	gibberellin-responsiveness
Nitab4.5_0002305g0020.1	TC-rich repeats	1071	9	defense and stress responsiveness
Nitab4.5_0002305g0020.1	LAMP-element	59	8	light responsiveness
Nitab4.5_0002305g0020.1	P-box	1013	7	gibberellin-responsiveness
Nitab4.5_0002305g0020.1	G-box	821	6	light responsiveness
Nitab4.5_0002305g0020.1	G-box	927	6	light responsiveness
Nitab4.5_0002305g0020.1	CAT-box	502	6	meristem expression
Nitab4.5_0002305g0020.1	Gap-box	1666	9.5	light responsiveness
Nitab4.5_0002305g0020.1	TGA-box	1249	8	auxin responsiveness
Nitab4.5_0002305g0020.1	Box 4	1607	6	light responsiveness
Nitab4.5_0002305g0020.1	TCT-motif	1075	6	light responsiveness
Nitab4.5_0002305g0020.1	TCT-motif	1169	6	light responsiveness
Nitab4.5_0002305g0020.1	ABRE	47	5	abscisic acid responsiveness
Nitab4.5_0002305g0020.1	ABRE	822	5	abscisic acid responsiveness
Nitab4.5_0002305g0020.1	CGTCA-motif	1252	5	MeJA-responsiveness
Nitab4.5_0002305g0020.1	CGTCA-motif	1734	5	MeJA-responsiveness
Nitab4.5_0002305g0020.1	ARE	1450	6	anaerobic induction
Nitab4.5_0002305g0020.1	G-Box	47	6	light responsiveness
Nitab4.5_0002305g0020.1	TGACG-motif	1252	5	MeJA-responsiveness
Nitab4.5_0002305g0020.1	TGACG-motif	1734	5	MeJA-responsiveness
Nitab4.5_0002313g0080.1	TGACG-motif	572	5	MeJA-responsiveness
Nitab4.5_0002313g0080.1	TGACG-motif	1121	5	MeJA-responsiveness
Nitab4.5_0002313g0080.1	MBS	129	6	drought-inducibility
Nitab4.5_0002313g0080.1	ARE	438	6	anaerobic induction
Nitab4.5_0002313g0080.1	ARE	1160	6	anaerobic induction
Nitab4.5_0002313g0080.1	G-Box	382	10	light responsiveness
Nitab4.5_0002313g0080.1	G-Box	1559	6	light responsiveness
Nitab4.5_0002313g0080.1	G-Box	1646	6	light responsiveness
Nitab4.5_0002313g0080.1	CGTCA-motif	572	5	MeJA-responsiveness
Nitab4.5_0002313g0080.1	CGTCA-motif	1121	5	MeJA-responsiveness
Nitab4.5_0002313g0080.1	ABRE	574	5	abscisic acid responsiveness
Nitab4.5_0002313g0080.1	ABRE	1559	6	abscisic acid responsiveness
Nitab4.5_0002313g0080.1	ABRE	1560	5	abscisic acid responsiveness
Nitab4.5_0002313g0080.1	ABRE	1646	5	abscisic acid responsiveness
Nitab4.5_0002313g0080.1	I-box	395	9	light responsiveness
Nitab4.5_0002313g0080.1	I-box	401	9	light responsiveness
Nitab4.5_0002313g0080.1	chs-CMA2a	897	8	light responsiveness
Nitab4.5_0002313g0080.1	GT1-motif	1189	6	light responsiveness
Nitab4.5_0002313g0080.1	circadian	1476	9	circadian control
Nitab4.5_0002313g0080.1	circadian	1844	9	circadian control
Nitab4.5_0002313g0080.1	CAT-box	1001	6	meristem expression
Nitab4.5_0002313g0080.1	G-box	573	6	light responsiveness
Nitab4.5_0002313g0080.1	G-box	1559	6	light responsiveness
Nitab4.5_0002313g0080.1	P-box	1658	7	gibberellin-responsiveness
Nitab4.5_0002733g0020.1	ABRE	1643	7	abscisic acid responsiveness
Nitab4.5_0002733g0020.1	CGTCA-motif	1160	5	MeJA-responsiveness
Nitab4.5_0002733g0020.1	chs-CMA2a	739	8	light responsiveness
Nitab4.5_0002733g0020.1	I-box	416	9	light responsiveness
Nitab4.5_0002733g0020.1	I-box	418	8	light responsiveness
Nitab4.5_0002733g0020.1	ARE	1038	6	anaerobic induction
Nitab4.5_0002733g0020.1	ARE	1530	6	anaerobic induction
Nitab4.5_0002733g0020.1	ARE	1550	6	anaerobic induction
Nitab4.5_0002733g0020.1	ARE	1560	6	anaerobic induction
Nitab4.5_0002733g0020.1	ARE	1879	6	anaerobic induction
Nitab4.5_0002733g0020.1	ARE	1956	6	anaerobic induction
Nitab4.5_0002733g0020.1	MBS	1022	6	drought-inducibility
Nitab4.5_0002733g0020.1	MBS	1864	6	drought-inducibility
Nitab4.5_0002733g0020.1	L-box	676	10	light responsiveness
Nitab4.5_0002733g0020.1	MRE	506	7	light responsiveness
Nitab4.5_0002733g0020.1	TGACG-motif	1160	5	MeJA-responsiveness
Nitab4.5_0002733g0020.1	Sp1	1796	6	light responsiveness
Nitab4.5_0002733g0020.1	P-box	755	7	gibberellin-responsiveness
Nitab4.5_0002733g0020.1	ATC-motif	292	8	light responsiveness
Nitab4.5_0002733g0020.1	LAMP-element	813	8	light responsiveness
Nitab4.5_0002733g0020.1	LAMP-element	1623	8	light responsiveness
Nitab4.5_0002733g0020.1	LAMP-element	1694	9	light responsiveness
Nitab4.5_0002733g0020.1	GT1-motif	1487	6	light responsiveness
Nitab4.5_0002733g0020.1	GT1-motif	1853	6	light responsiveness
Nitab4.5_0002733g0020.1	AE-box	149	8	light responsiveness
Nitab4.5_0002733g0020.1	TCT-motif	800	6	light responsiveness
Nitab4.5_0002733g0020.1	TCT-motif	1680	6	light responsiveness
Nitab4.5_0002733g0020.1	GCN4_motif	744	7	endosperm expression
Nitab4.5_0002733g0020.1	Box 4	1090	6	light responsiveness
Nitab4.5_0002733g0020.1	Box 4	1185	6	light responsiveness
Nitab4.5_0002733g0020.1	Box 4	1390	6	light responsiveness
Nitab4.5_0003169g0010.1	TGACG-motif	199	5	MeJA-responsiveness
Nitab4.5_0003169g0010.1	ARE	786	6	anaerobic induction
Nitab4.5_0003169g0010.1	ARE	890	6	anaerobic induction
Nitab4.5_0003169g0010.1	ARE	1374	6	anaerobic induction
Nitab4.5_0003169g0010.1	ARE	1682	6	anaerobic induction
Nitab4.5_0003169g0010.1	MBS	582	6	drought-inducibility
Nitab4.5_0003169g0010.1	MBS	615	6	drought-inducibility
Nitab4.5_0003169g0010.1	ABRE	1414	5	abscisic acid responsiveness
Nitab4.5_0003169g0010.1	CGTCA-motif	199	5	MeJA-responsiveness
Nitab4.5_0003169g0010.1	GATA-motif	311	7	light responsiveness
Nitab4.5_0003169g0010.1	Box 4	736	6	light responsiveness
Nitab4.5_0003169g0010.1	Box 4	1330	6	light responsiveness
Nitab4.5_0003169g0010.1	AE-box	1781	8	light responsiveness
Nitab4.5_0003169g0010.1	G-box	1413	6	light responsiveness
Nitab4.5_0003169g0010.1	Box II	426	9	light responsiveness
Nitab4.5_0003169g0010.1	P-box	1977	7	gibberellin-responsiveness
Nitab4.5_0003169g0010.1	TCA-element	1811	9	salicylic acid responsiveness
Nitab4.5_0003169g0010.1	TCA-element	1884	9	salicylic acid responsiveness
Nitab4.5_0003169g0010.1	GARE-motif	668	7	gibberellin-responsiveness
Nitab4.5_0003169g0010.1	TC-rich repeats	1873	10	defense and stress responsiveness
Nitab4.5_0003169g0020.1	ARE	216	6	anaerobic induction
Nitab4.5_0003169g0020.1	ARE	524	6	anaerobic induction
Nitab4.5_0003169g0020.1	ARE	529	6	anaerobic induction
Nitab4.5_0003169g0020.1	ARE	569	6	anaerobic induction
Nitab4.5_0003169g0020.1	ARE	1733	6	anaerobic induction
Nitab4.5_0003169g0020.1	ARE	1956	6	anaerobic induction
Nitab4.5_0003169g0020.1	GA-motif	930	8	light responsiveness
Nitab4.5_0003169g0020.1	ABRE	496	7	abscisic acid responsiveness
Nitab4.5_0003169g0020.1	Box 4	151	6	light responsiveness
Nitab4.5_0003169g0020.1	Box 4	879	6	light responsiveness
Nitab4.5_0003169g0020.1	TCT-motif	680	6	light responsiveness
Nitab4.5_0003169g0020.1	TCT-motif	1927	6	light responsiveness
Nitab4.5_0003169g0020.1	GT1-motif	1680	7	light responsiveness
Nitab4.5_0003169g0020.1	GT1-motif	1681	6	light responsiveness
Nitab4.5_0003169g0020.1	GT1-motif	1720	7	light responsiveness
Nitab4.5_0003169g0020.1	Gap-box	1517	9.5	light responsiveness
Nitab4.5_0003185g0090.1	Box 4	1188	6	light responsiveness
Nitab4.5_0003185g0090.1	Box 4	1418	6	light responsiveness
Nitab4.5_0003185g0090.1	Box 4	1732	6	light responsiveness
Nitab4.5_0003185g0090.1	Box 4	1919	6	light responsiveness
Nitab4.5_0003185g0090.1	TCT-motif	1649	6	light responsiveness
Nitab4.5_0003185g0090.1	circadian	1076	9	circadian control
Nitab4.5_0003185g0090.1	circadian	1333	9	circadian control
Nitab4.5_0003185g0090.1	circadian	1528	9	circadian control
Nitab4.5_0003185g0090.1	P-box	1326	7	gibberellin-responsiveness
Nitab4.5_0003185g0090.1	GARE-motif	1757	7	gibberellin-responsiveness
Nitab4.5_0003185g0090.1	GA-motif	1473	8	light responsiveness
Nitab4.5_0003185g0090.1	GA-motif	1482	8	light responsiveness
Nitab4.5_0003185g0090.1	GA-motif	1635	8	light responsiveness
Nitab4.5_0003185g0090.1	MRE	1581	7	light responsiveness
Nitab4.5_0003185g0090.1	ARE	1439	6	anaerobic induction
Nitab4.5_0003185g0090.1	ARE	1503	6	anaerobic induction
Nitab4.5_0003185g0090.1	ARE	1940	6	anaerobic induction
Nitab4.5_0003185g0090.1	MBS	1672	6	drought-inducibility
Nitab4.5_0003185g0090.1	AuxRR-core	1622	7	auxin responsiveness
Nitab4.5_0003185g0090.1	LTR	1431	6	low-temperature responsiveness
Nitab4.5_0003185g0090.1	ATCT-motif	1391	9	light responsiveness
Nitab4.5_0003185g0090.1	ATCT-motif	1578	9	light responsiveness
Nitab4.5_0003262g0010.1	GATA-motif	423	9	light responsiveness
Nitab4.5_0003262g0010.1	GT1-motif	57	6	light responsiveness
Nitab4.5_0003262g0010.1	GT1-motif	377	7	light responsiveness
Nitab4.5_0003262g0010.1	GT1-motif	462	6	light responsiveness
Nitab4.5_0003262g0010.1	CAT-box	341	6	meristem expression
Nitab4.5_0003262g0010.1	ATC-motif	292	8	light responsiveness
Nitab4.5_0003262g0010.1	TGA-element	716	6	auxin responsiveness
Nitab4.5_0003262g0010.1	TGACG-motif	233	5	MeJA-responsiveness
Nitab4.5_0003262g0010.1	I-box	423	8	light responsiveness
Nitab4.5_0003262g0010.1	3-AF1 binding site	599	10	light responsiveness
Nitab4.5_0003262g0010.1	CGTCA-motif	233	5	MeJA-responsiveness
Nitab4.5_0003476g0040.1	TC-rich repeats	672	9	defense and stress responsiveness
Nitab4.5_0003476g0040.1	TC-rich repeats	806	9	defense and stress responsiveness
Nitab4.5_0003476g0040.1	Box 4	99	6	light responsiveness
Nitab4.5_0003476g0040.1	Box 4	195	6	light responsiveness
Nitab4.5_0003476g0040.1	Box 4	445	6	light responsiveness
Nitab4.5_0003476g0040.1	Box 4	645	6	light responsiveness
Nitab4.5_0003476g0040.1	Box 4	691	6	light responsiveness
Nitab4.5_0003476g0040.1	Box 4	842	6	light responsiveness
Nitab4.5_0003476g0040.1	Box 4	1388	6	light responsiveness
Nitab4.5_0003476g0040.1	TCT-motif	672	6	light responsiveness
Nitab4.5_0003476g0040.1	circadian	252	9	circadian control
Nitab4.5_0003476g0040.1	circadian	1806	9	circadian control
Nitab4.5_0003476g0040.1	ARE	1310	6	anaerobic induction
Nitab4.5_0003476g0040.1	ACE	262	9	light responsiveness
Nitab4.5_0003476g0040.1	TGA-element	1022	6	auxin responsiveness
Nitab4.5_0003476g0040.1	TATC-box	1164	7	gibberellin-responsiveness
Nitab4.5_0003476g0040.1	TATC-box	1179	7	gibberellin-responsiveness
Nitab4.5_0003476g0040.1	TATC-box	1288	7	gibberellin-responsiveness
Nitab4.5_0003884g0080.1	ARE	1171	6	anaerobic induction
Nitab4.5_0003884g0080.1	ARE	1804	6	anaerobic induction
Nitab4.5_0003884g0080.1	L-box	361	10	light responsiveness
Nitab4.5_0003884g0080.1	ABRE	281	5	abscisic acid responsiveness
Nitab4.5_0003884g0080.1	ABRE	1609	5	abscisic acid responsiveness
Nitab4.5_0003884g0080.1	TCCC-motif	898	7	light responsiveness
Nitab4.5_0003884g0080.1	P-box	923	7	gibberellin-responsiveness
Nitab4.5_0003884g0080.1	TC-rich repeats	1520	9	defense and stress responsiveness
Nitab4.5_0003884g0080.1	GT1-motif	1830	6	light responsiveness
Nitab4.5_0003884g0080.1	Box 4	1765	6	light responsiveness
Nitab4.5_0003884g0080.1	GATA-motif	718	10	light responsiveness
Nitab4.5_0003884g0080.1	chs-CMA1a	323	8	light responsiveness
Nitab4.5_0003884g0080.1	chs-CMA1a	1832	8	light responsiveness
Nitab4.5_0003884g0080.1	G-box	281	6	light responsiveness
Nitab4.5_0003884g0080.1	G-box	1609	6	light responsiveness
Nitab4.5_0004055g0010.1	GT1-motif	284	9	light responsiveness
Nitab4.5_0004055g0010.1	GT1-motif	338	6	light responsiveness
Nitab4.5_0004055g0010.1	GT1-motif	443	7	light responsiveness
Nitab4.5_0004055g0010.1	GT1-motif	1218	6	light responsiveness
Nitab4.5_0004055g0010.1	TCT-motif	266	6	light responsiveness
Nitab4.5_0004055g0010.1	TCT-motif	643	6	light responsiveness
Nitab4.5_0004055g0010.1	GCN4_motif	1243	7	endosperm expression
Nitab4.5_0004055g0010.1	Box 4	361	6	light responsiveness
Nitab4.5_0004055g0010.1	Box 4	1491	6	light responsiveness
Nitab4.5_0004055g0010.1	CAT-box	1731	6	meristem expression
Nitab4.5_0004055g0010.1	G-box	1457	9	light responsiveness
Nitab4.5_0004055g0010.1	P-box	1362	7	gibberellin-responsiveness
Nitab4.5_0004055g0010.1	TGACG-motif	566	5	MeJA-responsiveness
Nitab4.5_0004055g0010.1	MRE	595	7	light responsiveness
Nitab4.5_0004055g0010.1	ARE	298	6	anaerobic induction
Nitab4.5_0004055g0010.1	ARE	1916	6	anaerobic induction
Nitab4.5_0004055g0010.1	MBS	213	6	drought-inducibility
Nitab4.5_0004055g0010.1	chs-Unit 1 m1	974	10	light responsiveness
Nitab4.5_0004055g0010.1	CGTCA-motif	566	5	MeJA-responsiveness
Nitab4.5_0004055g0010.1	AuxRR-core	1031	7	auxin responsiveness
Nitab4.5_0004055g0010.1	I-box	6	9	light responsiveness
Nitab4.5_0004055g0010.1	I-box	1542	9	light responsiveness
Nitab4.5_0004304g0030.1	ARE	240	6	anaerobic induction
Nitab4.5_0004304g0030.1	G-Box	760	6	light responsiveness
Nitab4.5_0004304g0030.1	ABRE	760	6	abscisic acid responsiveness
Nitab4.5_0004304g0030.1	ABRE	761	5	abscisic acid responsiveness
Nitab4.5_0004304g0030.1	ABRE	1816	5	abscisic acid responsiveness
Nitab4.5_0004304g0030.1	CGTCA-motif	1830	5	MeJA-responsiveness
Nitab4.5_0004304g0030.1	chs-CMA2b	83	11	light responsiveness
Nitab4.5_0004304g0030.1	I-box	750	9	light responsiveness
Nitab4.5_0004304g0030.1	TGACG-motif	1830	5	MeJA-responsiveness
Nitab4.5_0004304g0030.1	ACE	115	9	light responsiveness
Nitab4.5_0004304g0030.1	O2-site	257	9	zein metabolism regulation
Nitab4.5_0004304g0030.1	O2-site	975	9	zein metabolism regulation
Nitab4.5_0004304g0030.1	TCT-motif	1099	6	light responsiveness
Nitab4.5_0004304g0030.1	GATA-motif	970	7	light responsiveness
Nitab4.5_0004304g0030.1	G-box	758	9	light responsiveness
Nitab4.5_0004304g0030.1	G-box	760	6	light responsiveness
Nitab4.5_0004304g0030.1	G-box	1816	6	light responsiveness
Nitab4.5_0004304g0030.1	CAT-box	1084	6	meristem expression
Nitab4.5_0006333g0020.1	MBS	439	6	drought-inducibility
Nitab4.5_0006333g0020.1	MBS	1177	6	drought-inducibility
Nitab4.5_0006333g0020.1	ARE	809	6	anaerobic induction
Nitab4.5_0006333g0020.1	ARE	982	6	anaerobic induction
Nitab4.5_0006333g0020.1	G-Box	1501	10	light responsiveness
Nitab4.5_0006333g0020.1	CGTCA-motif	118	5	MeJA-responsiveness
Nitab4.5_0006333g0020.1	ATCT-motif	598	9	light responsiveness
Nitab4.5_0006333g0020.1	TGACG-motif	118	5	MeJA-responsiveness
Nitab4.5_0006333g0020.1	TATC-box	152	7	gibberellin-responsiveness
Nitab4.5_0006333g0020.1	TATC-box	1388	7	gibberellin-responsiveness
Nitab4.5_0006333g0020.1	P-box	563	7	gibberellin-responsiveness
Nitab4.5_0006333g0020.1	LAMP-element	1638	8	light responsiveness
Nitab4.5_0006333g0020.1	TCA-element	225	9	salicylic acid responsiveness
Nitab4.5_0006333g0020.1	TCT-motif	453	6	light responsiveness
Nitab4.5_0006333g0020.1	Box 4	548	6	light responsiveness
Nitab4.5_0006333g0020.1	Box 4	1824	6	light responsiveness
Nitab4.5_0006333g0020.1	GCN4_motif	1002	7	endosperm expression
Nitab4.5_0006639g0100.1	MBS	188	6	drought-inducibility
Nitab4.5_0006639g0100.1	TCA-element	531	9	salicylic acid responsiveness
Nitab4.5_0006639g0100.1	TCA-element	954	9	salicylic acid responsiveness
Nitab4.5_0006639g0100.1	TCA-element	1052	9	salicylic acid responsiveness
Nitab4.5_0006639g0100.1	Box 4	1067	6	light responsiveness
Nitab4.5_0006639g0100.1	Box 4	1186	6	light responsiveness
Nitab4.5_0006639g0100.1	Box 4	1280	6	light responsiveness
Nitab4.5_0006639g0100.1	Box 4	1407	6	light responsiveness
Nitab4.5_0006639g0100.1	Box 4	1447	6	light responsiveness
Nitab4.5_0006639g0100.1	TCT-motif	615	6	light responsiveness
Nitab4.5_0006639g0100.1	TCCC-motif	1938	7	light responsiveness
Nitab4.5_0006639g0100.1	TCCC-motif	1954	7	light responsiveness
Nitab4.5_0006812g0010.1	Box II	714	9	light responsiveness
Nitab4.5_0006812g0010.1	chs-CMA1a	1685	8	light responsiveness
Nitab4.5_0006812g0010.1	CAT-box	92	6	meristem expression
Nitab4.5_0006812g0010.1	G-box	51	9	light responsiveness
Nitab4.5_0006812g0010.1	G-box	1212	8	light responsiveness
Nitab4.5_0006812g0010.1	TCT-motif	348	6	light responsiveness
Nitab4.5_0006812g0010.1	TCT-motif	1667	6	light responsiveness
Nitab4.5_0006812g0010.1	Box 4	258	6	light responsiveness
Nitab4.5_0006812g0010.1	Box 4	1143	6	light responsiveness
Nitab4.5_0006812g0010.1	Box 4	1233	6	light responsiveness
Nitab4.5_0006812g0010.1	Box 4	1477	6	light responsiveness
Nitab4.5_0006812g0010.1	GATA-motif	1711	10	light responsiveness
Nitab4.5_0006812g0010.1	GARE-motif	1836	7	gibberellin-responsiveness
Nitab4.5_0006812g0010.1	P-box	446	7	gibberellin-responsiveness
Nitab4.5_0006812g0010.1	MRE	920	7	light responsiveness
Nitab4.5_0006812g0010.1	TGACG-motif	1320	5	MeJA-responsiveness
Nitab4.5_0006812g0010.1	TGACG-motif	1563	5	MeJA-responsiveness
Nitab4.5_0006812g0010.1	CGTCA-motif	1320	5	MeJA-responsiveness
Nitab4.5_0006812g0010.1	CGTCA-motif	1563	5	MeJA-responsiveness
Nitab4.5_0006812g0010.1	ABRE	51	9	abscisic acid responsiveness
Nitab4.5_0006812g0010.1	ABRE	1212	5	abscisic acid responsiveness
Nitab4.5_0006812g0010.1	LTR	264	6	low-temperature responsiveness
Nitab4.5_0006812g0010.1	ARE	762	6	anaerobic induction
Nitab4.5_0006812g0010.1	ARE	787	6	anaerobic induction
Nitab4.5_0006812g0010.1	ARE	1155	6	anaerobic induction
Nitab4.5_0006812g0010.1	ARE	1965	6	anaerobic induction
Nitab4.5_0006812g0010.1	G-Box	1212	6	light responsiveness
Nitab4.5_0006998g0010.1	TC-rich repeats	1446	9	defense and stress responsiveness
Nitab4.5_0006998g0010.1	Box 4	90	6	light responsiveness
Nitab4.5_0006998g0010.1	Box 4	302	6	light responsiveness
Nitab4.5_0006998g0010.1	Box 4	868	6	light responsiveness
Nitab4.5_0006998g0010.1	Box 4	1402	6	light responsiveness
Nitab4.5_0006998g0010.1	GATA-motif	1625	9	light responsiveness
Nitab4.5_0006998g0010.1	AE-box	1734	8	light responsiveness
Nitab4.5_0006998g0010.1	GT1-motif	1497	6	light responsiveness
Nitab4.5_0006998g0010.1	G-box	156	8	light responsiveness
Nitab4.5_0006998g0010.1	chs-CMA1a	151	8	light responsiveness
Nitab4.5_0006998g0010.1	ARE	58	6	anaerobic induction
Nitab4.5_0006998g0010.1	ARE	259	6	anaerobic induction
Nitab4.5_0006998g0010.1	ARE	1788	6	anaerobic induction
Nitab4.5_0006998g0010.1	G-Box	158	6	light responsiveness
Nitab4.5_0006998g0010.1	G-Box	364	6	light responsiveness
Nitab4.5_0006998g0010.1	G-Box	1802	6	light responsiveness
Nitab4.5_0006998g0010.1	CGTCA-motif	72	5	MeJA-responsiveness
Nitab4.5_0006998g0010.1	CGTCA-motif	801	5	MeJA-responsiveness
Nitab4.5_0006998g0010.1	3-AF1 binding site	1546	10	light responsiveness
Nitab4.5_0006998g0010.1	ATCT-motif	1115	9	light responsiveness
Nitab4.5_0006998g0010.1	ABRE	159	5	abscisic acid responsiveness
Nitab4.5_0006998g0010.1	ABRE	365	5	abscisic acid responsiveness
Nitab4.5_0006998g0010.1	ABRE	1802	5	abscisic acid responsiveness
Nitab4.5_0006998g0010.1	TGACG-motif	72	5	MeJA-responsiveness
Nitab4.5_0006998g0010.1	TGACG-motif	801	5	MeJA-responsiveness
Nitab4.5_0006998g0010.1	MRE	1202	7	light responsiveness
Nitab4.5_0006998g0040.1	TCCC-motif	1354	7	light responsiveness
Nitab4.5_0006998g0040.1	Box 4	1103	6	light responsiveness
Nitab4.5_0006998g0040.1	Box 4	1423	6	light responsiveness
Nitab4.5_0006998g0040.1	ATCT-motif	1674	9	light responsiveness
Nitab4.5_0006998g0040.1	ABRE	1432	5	abscisic acid responsiveness
Nitab4.5_0006998g0040.1	TC-rich repeats	931	9	defense and stress responsiveness
Nitab4.5_0006998g0040.1	TCA-element	1339	9	salicylic acid responsiveness
Nitab4.5_0006998g0040.1	LTR	1281	6	low-temperature responsiveness
Nitab4.5_0006998g0040.1	G-Box	1431	6	light responsiveness
Nitab4.5_0006998g0040.1	ARE	1946	6	anaerobic induction
Nitab4.5_0006998g0050.1	G-box	770	6	light responsiveness
Nitab4.5_0006998g0050.1	GT1-motif	1239	6	light responsiveness
Nitab4.5_0006998g0050.1	GT1-motif	1241	6	light responsiveness
Nitab4.5_0006998g0050.1	TCT-motif	1704	6	light responsiveness
Nitab4.5_0006998g0050.1	Box 4	398	6	light responsiveness
Nitab4.5_0006998g0050.1	Box 4	1267	6	light responsiveness
Nitab4.5_0006998g0050.1	Box 4	1464	6	light responsiveness
Nitab4.5_0006998g0050.1	P-box	1177	7	gibberellin-responsiveness
Nitab4.5_0006998g0050.1	P-box	1384	7	gibberellin-responsiveness
Nitab4.5_0006998g0050.1	MRE	40	7	light responsiveness
Nitab4.5_0006998g0050.1	MRE	1103	7	light responsiveness
Nitab4.5_0006998g0050.1	ABRE	770	6	abscisic acid responsiveness
Nitab4.5_0006998g0050.1	ABRE	771	5	abscisic acid responsiveness
Nitab4.5_0006998g0050.1	G-Box	770	6	light responsiveness
Nitab4.5_0006998g0050.1	ARE	1322	6	anaerobic induction
Nitab4.5_0006998g0050.1	MBS	324	6	drought-inducibility
Nitab4.5_0006998g0060.1	Gap-box	1564	9	light responsiveness
Nitab4.5_0006998g0060.1	Box 4	1243	6	light responsiveness
Nitab4.5_0006998g0060.1	Box 4	1260	6	light responsiveness
Nitab4.5_0006998g0060.1	Box 4	1727	6	light responsiveness
Nitab4.5_0006998g0060.1	TCT-motif	888	6	light responsiveness
Nitab4.5_0006998g0060.1	GT1-motif	1021	7	light responsiveness
Nitab4.5_0006998g0060.1	GT1-motif	1022	6	light responsiveness
Nitab4.5_0006998g0060.1	GT1-motif	1238	7	light responsiveness
Nitab4.5_0006998g0060.1	GARE-motif	1178	7	gibberellin-responsiveness
Nitab4.5_0006998g0060.1	TCCC-motif	692	7	light responsiveness
Nitab4.5_0006998g0060.1	Sp1	982	6	light responsiveness
Nitab4.5_0006998g0060.1	Sp1	1012	6	light responsiveness
Nitab4.5_0006998g0060.1	Sp1	1032	6	light responsiveness
Nitab4.5_0006998g0060.1	I-box	1493	9	light responsiveness
Nitab4.5_0006998g0060.1	ABRE	1818	5	abscisic acid responsiveness
Nitab4.5_0006998g0060.1	ABRE	1924	7	abscisic acid responsiveness
Nitab4.5_0006998g0060.1	chs-Unit 1 m1	1025	10	light responsiveness
Nitab4.5_0006998g0060.1	G-Box	1818	6	light responsiveness
Nitab4.5_0006998g0060.1	ARE	332	6	anaerobic induction
Nitab4.5_0006998g0060.1	ARE	1250	6	anaerobic induction
Nitab4.5_0008316g0010.1	circadian	1135	9	circadian control
Nitab4.5_0008316g0010.1	G-box	445	6	light responsiveness
Nitab4.5_0008316g0010.1	G-box	1317	6	light responsiveness
Nitab4.5_0008316g0010.1	G-box	1581	6	light responsiveness
Nitab4.5_0008316g0010.1	G-box	1802	6	light responsiveness
Nitab4.5_0008316g0010.1	TCT-motif	1270	6	light responsiveness
Nitab4.5_0008316g0010.1	GT1-motif	1031	6	light responsiveness
Nitab4.5_0008316g0010.1	GT1-motif	1431	6	light responsiveness
Nitab4.5_0008316g0010.1	Box 4	267	6	light responsiveness
Nitab4.5_0008316g0010.1	Box 4	519	6	light responsiveness
Nitab4.5_0008316g0010.1	TC-rich repeats	751	9	defense and stress responsiveness
Nitab4.5_0008316g0010.1	TC-rich repeats	1881	9	defense and stress responsiveness
Nitab4.5_0008316g0010.1	TGACG-motif	1421	5	MeJA-responsiveness
Nitab4.5_0008316g0010.1	Sp1	170	6	light responsiveness
Nitab4.5_0008316g0010.1	ABRE	446	5	abscisic acid responsiveness
Nitab4.5_0008316g0010.1	ABRE	588	9	abscisic acid responsiveness
Nitab4.5_0008316g0010.1	ABRE	1317	6	abscisic acid responsiveness
Nitab4.5_0008316g0010.1	ABRE	1318	5	abscisic acid responsiveness
Nitab4.5_0008316g0010.1	ABRE	1581	6	abscisic acid responsiveness
Nitab4.5_0008316g0010.1	ABRE	1582	5	abscisic acid responsiveness
Nitab4.5_0008316g0010.1	ABRE	1802	5	abscisic acid responsiveness
Nitab4.5_0008316g0010.1	CGTCA-motif	1421	5	MeJA-responsiveness
Nitab4.5_0008316g0010.1	G-Box	1317	6	light responsiveness
Nitab4.5_0008316g0010.1	G-Box	1581	6	light responsiveness
Nitab4.5_0008316g0010.1	MBS	1387	6	drought-inducibility
Nitab4.5_0008316g0020.1	TGACG-motif	388	5	MeJA-responsiveness
Nitab4.5_0008316g0020.1	MRE	1516	7	light responsiveness
Nitab4.5_0008316g0020.1	TCCC-motif	1619	7	light responsiveness
Nitab4.5_0008316g0020.1	ARE	971	6	anaerobic induction
Nitab4.5_0008316g0020.1	G-Box	519	6	light responsiveness
Nitab4.5_0008316g0020.1	G-Box	1315	6	light responsiveness
Nitab4.5_0008316g0020.1	G-Box	1346	6	light responsiveness
Nitab4.5_0008316g0020.1	LTR	961	6	low-temperature responsiveness
Nitab4.5_0008316g0020.1	ABRE	519	6	abscisic acid responsiveness
Nitab4.5_0008316g0020.1	ABRE	520	5	abscisic acid responsiveness
Nitab4.5_0008316g0020.1	ABRE	1316	5	abscisic acid responsiveness
Nitab4.5_0008316g0020.1	ABRE	1347	5	abscisic acid responsiveness
Nitab4.5_0008316g0020.1	CGTCA-motif	388	5	MeJA-responsiveness
Nitab4.5_0008316g0020.1	Box 4	859	6	light responsiveness
Nitab4.5_0008316g0020.1	Box 4	1768	6	light responsiveness
Nitab4.5_0008316g0020.1	GTGGC-motif	45	11	light responsiveness
Nitab4.5_0008316g0020.1	GT1-motif	693	6	light responsiveness
Nitab4.5_0008316g0020.1	GT1-motif	1902	9	light responsiveness
Nitab4.5_0008316g0020.1	TCT-motif	1820	6	light responsiveness
Nitab4.5_0008316g0020.1	G-box	40	6	light responsiveness
Nitab4.5_0008316g0020.1	G-box	121	6	light responsiveness
Nitab4.5_0008316g0020.1	G-box	517	9	light responsiveness
Nitab4.5_0008316g0020.1	G-box	519	6	light responsiveness
Nitab4.5_0008316g0020.1	G-box	874	6	light responsiveness
Nitab4.5_0008316g0020.1	G-box	902	6	light responsiveness
Nitab4.5_0008316g0020.1	G-box	1275	6	light responsiveness
Nitab4.5_0008316g0020.1	circadian	1927	9	circadian control
Nitab4.5_0008316g0020.1	O2-site	115	9	zein metabolism regulation
Nitab4.5_0008316g0020.1	TC-rich repeats	911	9	defense and stress responsiveness
Nitab4.5_0008316g0020.1	TC-rich repeats	1742	9	defense and stress responsiveness
Nitab4.5_0009202g0020.1	GATA-motif	1853	7	light responsiveness
Nitab4.5_0009202g0020.1	Box 4	1429	6	light responsiveness
Nitab4.5_0009202g0020.1	Box 4	1650	6	light responsiveness
Nitab4.5_0009202g0020.1	TCT-motif	1465	6	light responsiveness
Nitab4.5_0009202g0020.1	CAT-box	1189	6	meristem expression
Nitab4.5_0009202g0020.1	CAT-box	1219	6	meristem expression
Nitab4.5_0009202g0020.1	ARE	1730	6	anaerobic induction
Nitab4.5_0009202g0020.1	ARE	1775	6	anaerobic induction
Nitab4.5_0009202g0020.1	TC-rich repeats	1465	9	defense and stress responsiveness
Nitab4.5_0009614g0010.1	ARE	145	6	anaerobic induction
Nitab4.5_0009614g0010.1	ARE	1878	6	anaerobic induction
Nitab4.5_0009614g0010.1	ARE	1956	6	anaerobic induction
Nitab4.5_0009614g0010.1	LTR	864	6	low-temperature responsiveness
Nitab4.5_0009614g0010.1	I-box	1801	8	light responsiveness
Nitab4.5_0009614g0010.1	CGTCA-motif	100	5	MeJA-responsiveness
Nitab4.5_0009614g0010.1	TGACG-motif	100	5	MeJA-responsiveness
Nitab4.5_0009614g0010.1	TATC-box	800	7	gibberellin-responsiveness
Nitab4.5_0009614g0010.1	MRE	1068	7	light responsiveness
Nitab4.5_0009614g0010.1	GA-motif	1799	8	light responsiveness
Nitab4.5_0009614g0010.1	TCA-element	411	9	salicylic acid responsiveness
Nitab4.5_0009614g0010.1	TC-rich repeats	470	9	defense and stress responsiveness
Nitab4.5_0009614g0010.1	Box 4	208	6	light responsiveness
Nitab4.5_0009614g0010.1	Box 4	432	6	light responsiveness
Nitab4.5_0009614g0010.1	Box 4	875	6	light responsiveness
Nitab4.5_0009614g0010.1	TCT-motif	292	6	light responsiveness
Nitab4.5_0009614g0010.1	TCT-motif	470	6	light responsiveness
Nitab4.5_0009614g0010.1	GT1-motif	1065	7	light responsiveness
Nitab4.5_0009614g0010.1	GT1-motif	1066	6	light responsiveness
Nitab4.5_0009614g0010.1	GT1-motif	1555	6	light responsiveness
Nitab4.5_0009614g0010.1	GT1-motif	1860	6	light responsiveness
Nitab4.5_0009614g0010.1	AE-box	295	8	light responsiveness
Nitab4.5_0009614g0010.1	AE-box	448	8	light responsiveness
Nitab4.5_0009614g0010.1	circadian	86	9	circadian control
Nitab4.5_0011409g0020.1	O2-site	1301	10	zein metabolism regulation
Nitab4.5_0011409g0020.1	P-box	1276	7	gibberellin-responsiveness
Nitab4.5_0011409g0020.1	G-box	1876	6	light responsiveness
Nitab4.5_0011409g0020.1	chs-CMA1a	1337	8	light responsiveness
Nitab4.5_0011409g0020.1	chs-CMA1a	1341	8	light responsiveness
Nitab4.5_0011409g0020.1	Box 4	821	6	light responsiveness
Nitab4.5_0011409g0020.1	Box 4	943	6	light responsiveness
Nitab4.5_0011409g0020.1	TCT-motif	1028	6	light responsiveness
Nitab4.5_0011409g0020.1	AE-box	1546	8	light responsiveness
Nitab4.5_0011409g0020.1	3-AF1 binding site	1358	10	light responsiveness
Nitab4.5_0011409g0020.1	ABRE	1614	5	abscisic acid responsiveness
Nitab4.5_0011409g0020.1	MBS	1323	6	drought-inducibility
Nitab4.5_0011409g0020.1	G-Box	1614	6	light responsiveness
Nitab4.5_0011409g0020.1	ARE	1217	6	anaerobic induction
Nitab4.5_0011409g0020.1	ARE	1319	6	anaerobic induction
Nitab4.5_0011409g0020.1	ARE	1600	6	anaerobic induction
Nitab4.5_0011409g0030.1	CAT-box	1390	6	meristem expression
Nitab4.5_0011409g0030.1	G-box	441	6	light responsiveness
Nitab4.5_0011409g0030.1	G-box	1040	6	light responsiveness
Nitab4.5_0011409g0030.1	G-box	1454	6	light responsiveness
Nitab4.5_0011409g0030.1	O2-site	1453	9	zein metabolism regulation
Nitab4.5_0011409g0030.1	TC-rich repeats	1073	9	defense and stress responsiveness
Nitab4.5_0011409g0030.1	TCA-element	694	9	salicylic acid responsiveness
Nitab4.5_0011409g0030.1	GARE-motif	1710	7	gibberellin-responsiveness
Nitab4.5_0011409g0030.1	TGACG-motif	1456	5	MeJA-responsiveness
Nitab4.5_0011409g0030.1	MRE	175	7	light responsiveness
Nitab4.5_0011409g0030.1	ABRE	441	5	abscisic acid responsiveness
Nitab4.5_0011409g0030.1	ABRE	1040	5	abscisic acid responsiveness
Nitab4.5_0011409g0030.1	ABRE	1454	5	abscisic acid responsiveness
Nitab4.5_0011409g0030.1	ATCT-motif	1665	9	light responsiveness
Nitab4.5_0011409g0030.1	3-AF1 binding site	99	10	light responsiveness
Nitab4.5_0011409g0030.1	CGTCA-motif	1456	5	MeJA-responsiveness
Nitab4.5_0011409g0040.1	GARE-motif	766	7	gibberellin-responsiveness
Nitab4.5_0011409g0040.1	GARE-motif	1634	7	gibberellin-responsiveness
Nitab4.5_0011409g0040.1	TCA-element	1285	9	salicylic acid responsiveness
Nitab4.5_0011409g0040.1	O2-site	1144	9	zein metabolism regulation
Nitab4.5_0011409g0040.1	ATC-motif	306	8	light responsiveness
Nitab4.5_0011409g0040.1	G-box	1975	6	light responsiveness
Nitab4.5_0011409g0040.1	GT1-motif	1691	7	light responsiveness
Nitab4.5_0011409g0040.1	AE-box	57	8	light responsiveness
Nitab4.5_0011409g0040.1	AE-box	271	8	light responsiveness
Nitab4.5_0011409g0040.1	Box 4	1562	6	light responsiveness
Nitab4.5_0011409g0040.1	Box 4	1581	6	light responsiveness
Nitab4.5_0011409g0040.1	Box 4	1696	6	light responsiveness
Nitab4.5_0011409g0040.1	Box 4	1709	6	light responsiveness
Nitab4.5_0011409g0040.1	Box 4	1713	6	light responsiveness
Nitab4.5_0011409g0040.1	GCN4_motif	647	7	endosperm expression
Nitab4.5_0011409g0040.1	GCN4_motif	1474	7	endosperm expression
Nitab4.5_0011409g0040.1	MBS	186	6	drought-inducibility
Nitab4.5_0011409g0040.1	MBS	751	6	drought-inducibility
Nitab4.5_0011409g0040.1	ARE	815	6	anaerobic induction
Nitab4.5_0012105g0050.1	TGACG-motif	973	5	MeJA-responsiveness
Nitab4.5_0012105g0050.1	TCCC-motif	96	7	light responsiveness
Nitab4.5_0012105g0050.1	MRE	465	7	light responsiveness
Nitab4.5_0012105g0050.1	MBS	799	6	drought-inducibility
Nitab4.5_0012105g0050.1	G-Box	1256	6	light responsiveness
Nitab4.5_0012105g0050.1	ARE	1620	6	anaerobic induction
Nitab4.5_0012105g0050.1	ARE	1716	6	anaerobic induction
Nitab4.5_0012105g0050.1	ARE	1804	6	anaerobic induction
Nitab4.5_0012105g0050.1	CGTCA-motif	973	5	MeJA-responsiveness
Nitab4.5_0012105g0050.1	ATCT-motif	835	9	light responsiveness
Nitab4.5_0012105g0050.1	ABRE	970	5	abscisic acid responsiveness
Nitab4.5_0012105g0050.1	ABRE	1256	6	abscisic acid responsiveness
Nitab4.5_0012105g0050.1	ABRE	1257	5	abscisic acid responsiveness
Nitab4.5_0012105g0050.1	chs-CMA2a	211	8	light responsiveness
Nitab4.5_0012105g0050.1	TCT-motif	966	6	light responsiveness
Nitab4.5_0012105g0050.1	TCT-motif	1539	6	light responsiveness
Nitab4.5_0012105g0050.1	GT1-motif	622	6	light responsiveness
Nitab4.5_0012105g0050.1	GT1-motif	822	6	light responsiveness
Nitab4.5_0012105g0050.1	GT1-motif	1012	7	light responsiveness
Nitab4.5_0012105g0050.1	GT1-motif	1013	6	light responsiveness
Nitab4.5_0012105g0050.1	GT1-motif	1830	6	light responsiveness
Nitab4.5_0012105g0050.1	Box 4	886	6	light responsiveness
Nitab4.5_0012105g0050.1	Box 4	1750	6	light responsiveness
Nitab4.5_0012105g0050.1	TGA-box	973	8	auxin responsiveness
Nitab4.5_0012105g0050.1	chs-CMA1a	1556	8	light responsiveness
Nitab4.5_0012105g0050.1	chs-CMA1a	1832	8	light responsiveness
Nitab4.5_0012105g0050.1	G-box	969	6	light responsiveness
Nitab4.5_0012105g0050.1	G-box	1256	6	light responsiveness
Nitab4.5_0012105g0050.1	P-box	735	7	gibberellin-responsiveness
Nitab4.5_0012105g0050.1	P-box	1395	7	gibberellin-responsiveness
Nitab4.5_0012105g0050.1	O2-site	1655	9	zein metabolism regulation
Nitab4.5_0012105g0050.1	TC-rich repeats	962	9	defense and stress responsiveness
Nitab4.5_0012105g0050.1	GA-motif	1295	8	light responsiveness
Nitab4.5_0012497g0030.1	Box 4	669	6	light responsiveness
Nitab4.5_0012497g0030.1	Box 4	989	6	light responsiveness
Nitab4.5_0012497g0030.1	Box 4	1604	6	light responsiveness
Nitab4.5_0012497g0030.1	Box 4	1632	6	light responsiveness
Nitab4.5_0012497g0030.1	Box 4	1636	6	light responsiveness
Nitab4.5_0012497g0030.1	Box 4	1793	6	light responsiveness
Nitab4.5_0012497g0030.1	Gap-box	1947	9.5	light responsiveness
Nitab4.5_0012497g0030.1	P-box	61	7	gibberellin-responsiveness
Nitab4.5_0012497g0030.1	P-box	81	7	gibberellin-responsiveness
Nitab4.5_0012497g0030.1	LAMP-element	792	8	light responsiveness
Nitab4.5_0012497g0030.1	TCA-element	106	9	salicylic acid responsiveness
Nitab4.5_0012497g0030.1	TCA-element	1266	9	salicylic acid responsiveness
Nitab4.5_0012497g0030.1	TGACG-motif	1082	5	MeJA-responsiveness
Nitab4.5_0012497g0030.1	Sp1	571	6	light responsiveness
Nitab4.5_0012497g0030.1	TGA-element	251	6	auxin responsiveness
Nitab4.5_0012497g0030.1	ARE	1160	6	anaerobic induction
Nitab4.5_0012497g0030.1	ARE	1181	6	anaerobic induction
Nitab4.5_0012497g0030.1	ARE	1377	6	anaerobic induction
Nitab4.5_0012497g0030.1	ARE	1849	6	anaerobic induction
Nitab4.5_0012497g0030.1	MBS	965	6	drought-inducibility
Nitab4.5_0012497g0030.1	CGTCA-motif	1082	5	MeJA-responsiveness
Nitab4.5_0012497g0030.1	AuxRR-core	144	7	auxin responsiveness
Nitab4.5_0012497g0030.1	I-box	1731	9	light responsiveness
Nitab4.5_0013714g0010.1	ARE	1108	6	anaerobic induction
Nitab4.5_0013714g0010.1	I-box	1152	9	light responsiveness
Nitab4.5_0013714g0010.1	ABRE	916	5	abscisic acid responsiveness
Nitab4.5_0013714g0010.1	TGA-element	1068	6	auxin responsiveness
Nitab4.5_0013714g0010.1	P-box	1522	7	gibberellin-responsiveness
Nitab4.5_0013714g0010.1	TCA-element	1161	9	salicylic acid responsiveness
Nitab4.5_0013714g0010.1	Box 4	1959	6	light responsiveness
Nitab4.5_0013714g0010.1	AE-box	1557	8	light responsiveness
Nitab4.5_0013714g0010.1	AE-box	1674	8	light responsiveness
Nitab4.5_0013714g0010.1	AE-box	1991	8	light responsiveness
Nitab4.5_0013714g0010.1	G-box	916	6	light responsiveness
Nitab4.5_0014533g0010.1	GARE-motif	1086	7	gibberellin-responsiveness
Nitab4.5_0014533g0010.1	GA-motif	1132	8	light responsiveness
Nitab4.5_0014533g0010.1	AE-box	1427	8	light responsiveness
Nitab4.5_0014533g0010.1	TCT-motif	219	6	light responsiveness
Nitab4.5_0014533g0010.1	GATA-motif	1021	9	light responsiveness
Nitab4.5_0014533g0010.1	circadian	292	9	circadian control
Nitab4.5_0014533g0010.1	CAT-box	637	6	meristem expression
Nitab4.5_0014533g0010.1	CAT-box	696	6	meristem expression
Nitab4.5_0014533g0010.1	ARE	608	6	anaerobic induction
Nitab4.5_0014533g0010.1	ARE	664	6	anaerobic induction
Nitab4.5_0014533g0010.1	MBS	907	6	drought-inducibility
Nitab4.5_0014533g0010.1	ACE	1547	9	light responsiveness
Nitab4.5_0014533g0010.1	MRE	1114	7	light responsiveness
Nitab4.5_0014533g0010.1	TCCC-motif	1938	7	light responsiveness
Nitab4.5_0014533g0010.1	TCCC-motif	1954	7	light responsiveness
