# Supplementary material for: Functional and evolutionary comparative analysis of the DIR gene family in Nicotiana tabacum L. and Solanum tuberosum L
Source: BMC Genomics. 2024 Jul 5;25:671. doi: 10.1186/s12864-024-10577-8 (PMC11229024; doi:10.1186/s12864-024-10577-8)
Supplement: Supplementary file 1 — Supplementary Material 1 [file 12864_2024_10577_MOESM1_ESM.zip › Files/Additional file 4/Table S4b.xls]

## Sheet: Sheet1
Table S4b Cis-elements present in the promoters of StDIR genes
Gene ID	Gene cis-element	Location	Length	Function
Soltu.DM.01G001610.1	TGACG-motif	1	5	MeJA-responsiveness
Soltu.DM.01G001610.1	ATCT-motif	1150	9	light responsiveness
Soltu.DM.01G001610.1	TCA-element	976	10	salicylic acid responsiveness
Soltu.DM.01G001610.1	G-Box	192	6	light responsiveness
Soltu.DM.01G001610.1	ABRE	192	5	abscisic acid responsiveness
Soltu.DM.01G001610.1	GARE-motif	1091	7	gibberellin-responsiveness
Soltu.DM.01G001610.1	GT1-motif	113	7	light responsiveness
Soltu.DM.01G001610.1	GT1-motif	153	6	light responsiveness
Soltu.DM.01G001610.1	GT1-motif	533	6	light responsiveness
Soltu.DM.01G001610.1	GT1-motif	613	6	light responsiveness
Soltu.DM.01G001610.1	GT1-motif	655	6	light responsiveness
Soltu.DM.01G001610.1	GT1-motif	1882	6	light responsiveness
Soltu.DM.01G001610.1	ARE	555	6	anaerobic induction
Soltu.DM.01G001610.1	ARE	1002	6	anaerobic induction
Soltu.DM.01G001610.1	CGTCA-motif	1	5	MeJA-responsiveness
Soltu.DM.01G001610.1	TGA-element	305	6	auxin responsiveness
Soltu.DM.01G001610.1	LTR	423	6	low-temperature responsiveness
Soltu.DM.01G001610.1	Box 4	1213	6	light responsiveness
Soltu.DM.01G001610.1	Box 4	1231	6	light responsiveness
Soltu.DM.01G001610.1	Box 4	1379	6	light responsiveness
Soltu.DM.01G001610.1	Box 4	1386	6	light responsiveness
Soltu.DM.01G001610.1	Box 4	1457	6	light responsiveness
Soltu.DM.01G001610.1	TCT-motif	968	6	light responsiveness
Soltu.DM.01G001610.1	TCT-motif	1199	6	light responsiveness
Soltu.DM.01G001610.1	TC-rich repeats	761	9	defense and stress responsiveness
Soltu.DM.01G001610.1	O2-site	1975	8.5	zein metabolism regulation
Soltu.DM.01G012660.1	TGA-element	524	6	auxin responsiveness
Soltu.DM.01G012660.1	TGA-element	920	6	auxin responsiveness
Soltu.DM.01G012660.1	ACE	1399	9	light responsiveness
Soltu.DM.01G012660.1	MRE	195	7	light responsiveness
Soltu.DM.01G012660.1	MRE	1748	7	light responsiveness
Soltu.DM.01G012660.1	ARE	1503	6	anaerobic induction
Soltu.DM.01G012660.1	circadian	698	9	circadian control
Soltu.DM.01G012660.1	GCN4_motif	1092	7	endosperm expression
Soltu.DM.01G012660.1	GCN4_motif	1975	7	endosperm expression
Soltu.DM.01G012660.1	TCT-motif	889	6	light responsiveness
Soltu.DM.01G012660.1	Box 4	623	6	light responsiveness
Soltu.DM.01G012660.1	Box 4	765	6	light responsiveness
Soltu.DM.01G012660.1	Box 4	834	6	light responsiveness
Soltu.DM.01G012660.1	Sp1	1159	6	light responsiveness
Soltu.DM.01G012660.1	chs-CMA1a	1301	8	light responsiveness
Soltu.DM.01G012660.1	TCA-element	90	9	salicylic acid responsiveness
Soltu.DM.01G012660.1	GA-motif	409	8	light responsiveness
Soltu.DM.01G012660.1	CAT-box	573	6	meristem expression
Soltu.DM.01G012790.1	GCN4_motif	1975	7	endosperm expression
Soltu.DM.01G012790.1	TCT-motif	893	6	light responsiveness
Soltu.DM.01G012790.1	Gap-box	1406	9.5	light responsiveness
Soltu.DM.01G012790.1	Box 4	628	6	light responsiveness
Soltu.DM.01G012790.1	Box 4	838	6	light responsiveness
Soltu.DM.01G012790.1	Sp1	1127	6	light responsiveness
Soltu.DM.01G012790.1	chs-CMA1a	1303	8	light responsiveness
Soltu.DM.01G012790.1	TGA-element	924	6	auxin responsiveness
Soltu.DM.01G012790.1	TGA-element	1637	6	auxin responsiveness
Soltu.DM.01G012790.1	GT1-motif	716	6	light responsiveness
Soltu.DM.01G012790.1	MRE	169	7	light responsiveness
Soltu.DM.01G012790.1	ARE	1505	6	anaerobic induction
Soltu.DM.01G012790.1	ABRE	49	5	abscisic acid responsiveness
Soltu.DM.01G012790.1	ABRE	1199	6	abscisic acid responsiveness
Soltu.DM.01G012790.1	ABRE	1200	5	abscisic acid responsiveness
Soltu.DM.01G012790.1	ATC-motif	674	8	light responsiveness
Soltu.DM.01G012790.1	TCA-element	57	9	salicylic acid responsiveness
Soltu.DM.01G012790.1	G-Box	48	6	light responsiveness
Soltu.DM.01G012790.1	G-Box	1199	6	light responsiveness
Soltu.DM.01G012790.1	G-box	1199	6	light responsiveness
Soltu.DM.01G019610.1	G-Box	972	10	light responsiveness
Soltu.DM.01G019610.1	TCA-element	796	9	salicylic acid responsiveness
Soltu.DM.01G019610.1	TCA-element	913	9	salicylic acid responsiveness
Soltu.DM.01G019610.1	TCT-motif	675	6	light responsiveness
Soltu.DM.01G019610.1	TCT-motif	723	6	light responsiveness
Soltu.DM.01G019610.1	Box 4	580	6	light responsiveness
Soltu.DM.01G019610.1	Box 4	1648	6	light responsiveness
Soltu.DM.01G019610.1	Box 4	1692	6	light responsiveness
Soltu.DM.01G019610.1	O2-site	346	9	zein metabolism regulation
Soltu.DM.01G019610.1	circadian	950	9	circadian control
Soltu.DM.01G019610.1	MBS	35	6	drought-inducibility
Soltu.DM.01G019610.1	ARE	83	6	anaerobic induction
Soltu.DM.01G019610.1	ARE	1150	6	anaerobic induction
Soltu.DM.01G019610.1	ARE	1304	6	anaerobic induction
Soltu.DM.01G019610.1	ARE	1879	6	anaerobic induction
Soltu.DM.01G019610.1	I-box	345	9	light responsiveness
Soltu.DM.01G019610.1	GT1-motif	136	6	light responsiveness
Soltu.DM.01G019610.1	GT1-motif	944	7	light responsiveness
Soltu.DM.01G019610.1	GT1-motif	945	6	light responsiveness
Soltu.DM.01G019610.1	GATA-motif	1746	10	light responsiveness
Soltu.DM.01G019610.1	sbp-CMA1c	1726	13	light responsiveness
Soltu.DM.01G050810.1	CGTCA-motif	355	5	MeJA-responsiveness
Soltu.DM.01G050810.1	CGTCA-motif	449	5	MeJA-responsiveness
Soltu.DM.01G050810.1	CGTCA-motif	976	5	MeJA-responsiveness
Soltu.DM.01G050810.1	CGTCA-motif	1510	5	MeJA-responsiveness
Soltu.DM.01G050810.1	GT1-motif	75	7	light responsiveness
Soltu.DM.01G050810.1	GT1-motif	1232	7	light responsiveness
Soltu.DM.01G050810.1	GT1-motif	1233	6	light responsiveness
Soltu.DM.01G050810.1	GATA-motif	238	10	light responsiveness
Soltu.DM.01G050810.1	GATA-motif	1499	10	light responsiveness
Soltu.DM.01G050810.1	I-box	1131	9	light responsiveness
Soltu.DM.01G050810.1	MBS	1676	6	drought-inducibility
Soltu.DM.01G050810.1	ARE	232	6	anaerobic induction
Soltu.DM.01G050810.1	Box 4	769	6	light responsiveness
Soltu.DM.01G050810.1	Box 4	810	6	light responsiveness
Soltu.DM.01G050810.1	Box 4	1081	6	light responsiveness
Soltu.DM.01G050810.1	Box 4	1361	6	light responsiveness
Soltu.DM.01G050810.1	Box 4	1448	6	light responsiveness
Soltu.DM.01G050810.1	Box 4	1551	6	light responsiveness
Soltu.DM.01G050810.1	Box 4	1896	6	light responsiveness
Soltu.DM.01G050810.1	TCT-motif	1497	6	light responsiveness
Soltu.DM.01G050810.1	ATCT-motif	280	9	light responsiveness
Soltu.DM.01G050810.1	TGACG-motif	355	5	MeJA-responsiveness
Soltu.DM.01G050810.1	TGACG-motif	449	5	MeJA-responsiveness
Soltu.DM.01G050810.1	TGACG-motif	976	5	MeJA-responsiveness
Soltu.DM.01G050810.1	TGACG-motif	1510	5	MeJA-responsiveness
Soltu.DM.01G050810.1	GA-motif	1182	8	light responsiveness
Soltu.DM.01G050820.1	G-Box	1496	6	light responsiveness
Soltu.DM.01G050820.1	TATC-box	1264	7	gibberellin-responsiveness
Soltu.DM.01G050820.1	TGACG-motif	134	5	MeJA-responsiveness
Soltu.DM.01G050820.1	G-box	926	9	light responsiveness
Soltu.DM.01G050820.1	ABRE	460	7	abscisic acid responsiveness
Soltu.DM.01G050820.1	ABRE	472	7	abscisic acid responsiveness
Soltu.DM.01G050820.1	ABRE	1496	5	abscisic acid responsiveness
Soltu.DM.01G050820.1	ABRE	1881	9	abscisic acid responsiveness
Soltu.DM.01G050820.1	CGTCA-motif	134	5	MeJA-responsiveness
Soltu.DM.01G050820.1	LTR	514	6	low-temperature responsiveness
Soltu.DM.01G050820.1	LTR	1473	6	low-temperature responsiveness
Soltu.DM.01G050820.1	I-box	385	10	light responsiveness
Soltu.DM.01G050820.1	ARE	1300	6	anaerobic induction
Soltu.DM.02G003630.1	G-box	433	6	light responsiveness
Soltu.DM.02G003630.1	TGACG-motif	342	5	MeJA-responsiveness
Soltu.DM.02G003630.1	TGACG-motif	643	5	MeJA-responsiveness
Soltu.DM.02G003630.1	TGACG-motif	747	5	MeJA-responsiveness
Soltu.DM.02G003630.1	TCA-element	1509	9	salicylic acid responsiveness
Soltu.DM.02G003630.1	G-Box	304	6	light responsiveness
Soltu.DM.02G003630.1	CAT-box	1120	6	meristem expression
Soltu.DM.02G003630.1	ABRE	145	7	abscisic acid responsiveness
Soltu.DM.02G003630.1	ABRE	305	5	abscisic acid responsiveness
Soltu.DM.02G003630.1	ABRE	433	5	abscisic acid responsiveness
Soltu.DM.02G003630.1	I-box	234	10	light responsiveness
Soltu.DM.02G003630.1	GATA-motif	188	7	light responsiveness
Soltu.DM.02G003630.1	GT1-motif	1641	6	light responsiveness
Soltu.DM.02G003630.1	CGTCA-motif	342	5	MeJA-responsiveness
Soltu.DM.02G003630.1	CGTCA-motif	643	5	MeJA-responsiveness
Soltu.DM.02G003630.1	CGTCA-motif	747	5	MeJA-responsiveness
Soltu.DM.02G003630.1	chs-CMA1a	416	8	light responsiveness
Soltu.DM.02G003630.1	chs-CMA1a	1157	8	light responsiveness
Soltu.DM.02G003630.1	Box 4	51	6	light responsiveness
Soltu.DM.02G003630.1	Box 4	690	6	light responsiveness
Soltu.DM.02G003630.1	Box 4	915	6	light responsiveness
Soltu.DM.02G003630.1	Box 4	924	6	light responsiveness
Soltu.DM.02G003630.1	Box 4	1212	6	light responsiveness
Soltu.DM.02G003630.1	Box 4	1321	6	light responsiveness
Soltu.DM.02G003630.1	chs-CMA2a	15	8	light responsiveness
Soltu.DM.02G003640.1	AuxRR-core	1102	7	auxin responsiveness
Soltu.DM.02G003640.1	TATC-box	574	7	gibberellin-responsiveness
Soltu.DM.02G003640.1	G-box	31	6	light responsiveness
Soltu.DM.02G003640.1	G-box	440	6	light responsiveness
Soltu.DM.02G003640.1	TGACG-motif	821	5	MeJA-responsiveness
Soltu.DM.02G003640.1	TGACG-motif	959	5	MeJA-responsiveness
Soltu.DM.02G003640.1	CAT-box	301	6	meristem expression
Soltu.DM.02G003640.1	ABRE	32	5	abscisic acid responsiveness
Soltu.DM.02G003640.1	ABRE	441	5	abscisic acid responsiveness
Soltu.DM.02G003640.1	ABRE	1322	7	abscisic acid responsiveness
Soltu.DM.02G003640.1	ABRE	1452	9	abscisic acid responsiveness
Soltu.DM.02G003640.1	ABRE	1742	7	abscisic acid responsiveness
Soltu.DM.02G003640.1	ACE	587	9	light responsiveness
Soltu.DM.02G003640.1	CGTCA-motif	821	5	MeJA-responsiveness
Soltu.DM.02G003640.1	CGTCA-motif	959	5	MeJA-responsiveness
Soltu.DM.02G003640.1	Box 4	1051	6	light responsiveness
Soltu.DM.02G003640.1	Box 4	1114	6	light responsiveness
Soltu.DM.02G003640.1	Box 4	1273	6	light responsiveness
Soltu.DM.02G003640.1	Box 4	1370	6	light responsiveness
Soltu.DM.02G022680.1	AE-box	869	8	light responsiveness
Soltu.DM.02G022680.1	AE-box	1402	8	light responsiveness
Soltu.DM.02G022680.1	GARE-motif	440	7	gibberellin-responsiveness
Soltu.DM.02G022680.1	TATC-box	474	7	gibberellin-responsiveness
Soltu.DM.02G022680.1	TGACG-motif	1834	5	MeJA-responsiveness
Soltu.DM.02G022680.1	TGACG-motif	1846	5	MeJA-responsiveness
Soltu.DM.02G022680.1	TCA-element	418	9	salicylic acid responsiveness
Soltu.DM.02G022680.1	3-AF1 binding site	836	10	light responsiveness
Soltu.DM.02G022680.1	TC-rich repeats	1367	10	defense and stress responsiveness
Soltu.DM.02G022680.1	Box 4	584	6	light responsiveness
Soltu.DM.02G022680.1	Box 4	1119	6	light responsiveness
Soltu.DM.02G022680.1	Box 4	1207	6	light responsiveness
Soltu.DM.02G022680.1	Gap-box	18	9.5	light responsiveness
Soltu.DM.02G022680.1	LAMP-element	1387	8	light responsiveness
Soltu.DM.02G022680.1	TCT-motif	770	6	light responsiveness
Soltu.DM.02G022680.1	TCT-motif	842	6	light responsiveness
Soltu.DM.02G022680.1	I-box	106	9	light responsiveness
Soltu.DM.02G022680.1	ARE	55	6	anaerobic induction
Soltu.DM.02G022680.1	ARE	695	6	anaerobic induction
Soltu.DM.02G022680.1	ARE	1685	6	anaerobic induction
Soltu.DM.02G022680.1	ARE	1806	6	anaerobic induction
Soltu.DM.02G022680.1	GT1-motif	1224	6	light responsiveness
Soltu.DM.02G022680.1	LTR	1609	6	low-temperature responsiveness
Soltu.DM.02G022680.1	CGTCA-motif	1834	5	MeJA-responsiveness
Soltu.DM.02G022680.1	CGTCA-motif	1846	5	MeJA-responsiveness
Soltu.DM.04G003460.1	GT1-motif	1708	6	light responsiveness
Soltu.DM.04G003460.1	MBS	1037	6	drought-inducibility
Soltu.DM.04G003460.1	ARE	633	6	anaerobic induction
Soltu.DM.04G003460.1	ARE	1805	6	anaerobic induction
Soltu.DM.04G003460.1	ARE	1963	6	anaerobic induction
Soltu.DM.04G003460.1	CGTCA-motif	604	5	MeJA-responsiveness
Soltu.DM.04G003460.1	CGTCA-motif	1462	5	MeJA-responsiveness
Soltu.DM.04G003460.1	TGA-element	1253	6	auxin responsiveness
Soltu.DM.04G003460.1	Box 4	239	6	light responsiveness
Soltu.DM.04G003460.1	Box 4	618	6	light responsiveness
Soltu.DM.04G003460.1	Box 4	1013	6	light responsiveness
Soltu.DM.04G003460.1	Box 4	1031	6	light responsiveness
Soltu.DM.04G003460.1	Box II	487	9	light responsiveness
Soltu.DM.04G003460.1	TCT-motif	353	6	light responsiveness
Soltu.DM.04G003460.1	chs-CMA1a	1836	8	light responsiveness
Soltu.DM.04G003460.1	TC-rich repeats	1501	9	defense and stress responsiveness
Soltu.DM.04G003460.1	TCCC-motif	653	7	light responsiveness
Soltu.DM.04G003460.1	TGACG-motif	604	5	MeJA-responsiveness
Soltu.DM.04G003460.1	TGACG-motif	1462	5	MeJA-responsiveness
Soltu.DM.04G003460.1	G-Box	488	6	light responsiveness
Soltu.DM.04G003460.1	TCA-element	990	9	salicylic acid responsiveness
Soltu.DM.04G003460.1	TCA-element	1825	9	salicylic acid responsiveness
Soltu.DM.04G003460.1	ABRE	488	5	abscisic acid responsiveness
Soltu.DM.04G003460.1	GARE-motif	565	7	gibberellin-responsiveness
Soltu.DM.04G007230.1	ABRE	26	7	abscisic acid responsiveness
Soltu.DM.04G007230.1	TCA-element	375	9	salicylic acid responsiveness
Soltu.DM.04G007230.1	TC-rich repeats	1725	9	defense and stress responsiveness
Soltu.DM.04G007230.1	Box 4	1617	6	light responsiveness
Soltu.DM.04G007230.1	Box 4	1624	6	light responsiveness
Soltu.DM.04G007230.1	Box 4	1833	6	light responsiveness
Soltu.DM.04G007230.1	Box 4	1946	6	light responsiveness
Soltu.DM.04G007230.1	TCT-motif	414	6	light responsiveness
Soltu.DM.04G007230.1	TCT-motif	1729	6	light responsiveness
Soltu.DM.04G007230.1	O2-site	1858	9	zein metabolism regulation
Soltu.DM.04G007230.1	O2-site	1964	8	zein metabolism regulation
Soltu.DM.04G007230.1	ARE	581	6	anaerobic induction
Soltu.DM.04G007230.1	ARE	939	6	anaerobic induction
Soltu.DM.04G007230.1	ARE	1480	6	anaerobic induction
Soltu.DM.04G007230.1	ARE	1855	6	anaerobic induction
Soltu.DM.04G007230.1	GATA-motif	1435	10	light responsiveness
Soltu.DM.04G007230.1	ACE	344	9	light responsiveness
Soltu.DM.05G025340.1	TCA-element	524	9	salicylic acid responsiveness
Soltu.DM.05G025340.1	GA-motif	1256	8	light responsiveness
Soltu.DM.05G025340.1	LTR	601	6	low-temperature responsiveness
Soltu.DM.05G025340.1	I-box	1860	9	light responsiveness
Soltu.DM.05G025340.1	ARE	278	6	anaerobic induction
Soltu.DM.05G025340.1	ARE	891	6	anaerobic induction
Soltu.DM.05G025340.1	ARE	1856	6	anaerobic induction
Soltu.DM.05G025340.1	GT1-motif	764	6	light responsiveness
Soltu.DM.05G025340.1	GT1-motif	1937	7	light responsiveness
Soltu.DM.05G025340.1	GT1-motif	1938	6	light responsiveness
Soltu.DM.05G025340.1	TCCC-motif	909	7	light responsiveness
Soltu.DM.05G025350.1	TATC-box	670	7	gibberellin-responsiveness
Soltu.DM.05G025350.1	TCA-element	1386	9	salicylic acid responsiveness
Soltu.DM.05G025350.1	P-box	1258	7	gibberellin-responsiveness
Soltu.DM.05G025350.1	MRE	30	7	light responsiveness
Soltu.DM.05G025350.1	GATA-motif	1829	7	light responsiveness
Soltu.DM.05G025350.1	MBS	1164	6	drought-inducibility
Soltu.DM.05G025350.1	MBS	1206	6	drought-inducibility
Soltu.DM.05G025350.1	ARE	569	6	anaerobic induction
Soltu.DM.05G025350.1	I-box	1471	10	light responsiveness
Soltu.DM.05G025350.1	LTR	218	6	low-temperature responsiveness
Soltu.DM.05G025350.1	LTR	1438	6	low-temperature responsiveness
Soltu.DM.05G025350.1	TGA-element	784	6	auxin responsiveness
Soltu.DM.05G025350.1	TGA-element	881	6	auxin responsiveness
Soltu.DM.05G025350.1	Box 4	108	6	light responsiveness
Soltu.DM.05G025350.1	Box 4	1891	6	light responsiveness
Soltu.DM.05G025350.1	TCCC-motif	240	7	light responsiveness
Soltu.DM.05G025350.1	GCN4_motif	269	7	endosperm expression
Soltu.DM.05G025350.1	O2-site	426	9	zein metabolism regulation
Soltu.DM.06G015540.1	ABRE	1399	5	abscisic acid responsiveness
Soltu.DM.06G015540.1	AE-box	99	8	light responsiveness
Soltu.DM.06G015540.1	TGACG-motif	1278	5	MeJA-responsiveness
Soltu.DM.06G015540.1	TGACG-motif	1285	5	MeJA-responsiveness
Soltu.DM.06G015540.1	G-Box	1399	6	light responsiveness
Soltu.DM.06G015540.1	Box 4	535	6	light responsiveness
Soltu.DM.06G015540.1	Box 4	1527	6	light responsiveness
Soltu.DM.06G015540.1	TCT-motif	262	6	light responsiveness
Soltu.DM.06G015540.1	TCT-motif	1037	6	light responsiveness
Soltu.DM.06G015540.1	TCCC-motif	1951	7	light responsiveness
Soltu.DM.06G015540.1	O2-site	866	8	zein metabolism regulation
Soltu.DM.06G015540.1	GCN4_motif	962	7	endosperm expression
Soltu.DM.06G015540.1	GATA-motif	702	10	light responsiveness
Soltu.DM.06G015540.1	GATA-motif	949	10	light responsiveness
Soltu.DM.06G015540.1	GATA-motif	1793	10	light responsiveness
Soltu.DM.06G015540.1	MBS	1301	6	drought-inducibility
Soltu.DM.06G015540.1	circadian	507	9	circadian control
Soltu.DM.06G015540.1	circadian	1883	9	circadian control
Soltu.DM.06G015540.1	CGTCA-motif	1278	5	MeJA-responsiveness
Soltu.DM.06G015540.1	CGTCA-motif	1285	5	MeJA-responsiveness
Soltu.DM.06G015540.1	LTR	366	6	low-temperature responsiveness
Soltu.DM.06G031100.1	G-Box	1102	6	light responsiveness
Soltu.DM.06G031100.1	TCA-element	105	9	salicylic acid responsiveness
Soltu.DM.06G031100.1	WUN-motif	1142	9	wound responsiveness
Soltu.DM.06G031100.1	TGACG-motif	605	5	MeJA-responsiveness
Soltu.DM.06G031100.1	TGACG-motif	666	5	MeJA-responsiveness
Soltu.DM.06G031100.1	G-box	606	6	light responsiveness
Soltu.DM.06G031100.1	G-box	1102	6	light responsiveness
Soltu.DM.06G031100.1	GARE-motif	1499	7	gibberellin-responsiveness
Soltu.DM.06G031100.1	ABRE	607	5	abscisic acid responsiveness
Soltu.DM.06G031100.1	ABRE	1102	6	abscisic acid responsiveness
Soltu.DM.06G031100.1	ABRE	1103	5	abscisic acid responsiveness
Soltu.DM.06G031100.1	LTR	684	6	low-temperature responsiveness
Soltu.DM.06G031100.1	CGTCA-motif	605	5	MeJA-responsiveness
Soltu.DM.06G031100.1	CGTCA-motif	666	5	MeJA-responsiveness
Soltu.DM.06G031100.1	I-box	4	10	light responsiveness
Soltu.DM.06G031100.1	circadian	71	9	circadian control
Soltu.DM.06G031100.1	MBS	121	6	drought-inducibility
Soltu.DM.06G031100.1	MBS	1767	6	drought-inducibility
Soltu.DM.06G031100.1	GT1-motif	1118	7	light responsiveness
Soltu.DM.06G031100.1	GT1-motif	1119	6	light responsiveness
Soltu.DM.06G031100.1	GT1-motif	1300	7	light responsiveness
Soltu.DM.06G031100.1	GT1-motif	1301	6	light responsiveness
Soltu.DM.06G031100.1	MRE	1121	7	light responsiveness
Soltu.DM.06G031100.1	O2-site	1816	9	zein metabolism regulation
Soltu.DM.06G031100.1	Box 4	178	6	light responsiveness
Soltu.DM.06G031100.1	Box 4	818	6	light responsiveness
Soltu.DM.06G031100.1	Box 4	947	6	light responsiveness
Soltu.DM.06G031100.1	Box 4	1516	6	light responsiveness
Soltu.DM.06G031100.1	Box 4	1668	6	light responsiveness
Soltu.DM.06G031100.1	Box 4	1756	6	light responsiveness
Soltu.DM.06G031100.1	Box 4	1877	6	light responsiveness
Soltu.DM.06G031100.1	Box 4	1994	6	light responsiveness
Soltu.DM.06G031100.1	TCT-motif	13	6	light responsiveness
Soltu.DM.06G031100.1	TCT-motif	754	6	light responsiveness
Soltu.DM.07G013170.1	MBS	1282	6	drought-inducibility
Soltu.DM.07G013170.1	circadian	632	9	circadian control
Soltu.DM.07G013170.1	ARE	1092	6	anaerobic induction
Soltu.DM.07G013170.1	ARE	1148	6	anaerobic induction
Soltu.DM.07G013170.1	ARE	1245	6	anaerobic induction
Soltu.DM.07G013170.1	ARE	1258	6	anaerobic induction
Soltu.DM.07G013170.1	ARE	1801	6	anaerobic induction
Soltu.DM.07G013170.1	GT1-motif	332	7	light responsiveness
Soltu.DM.07G013170.1	GT1-motif	333	6	light responsiveness
Soltu.DM.07G013170.1	GT1-motif	1349	7	light responsiveness
Soltu.DM.07G013170.1	TGA-element	1457	6	auxin responsiveness
Soltu.DM.07G013170.1	CGTCA-motif	383	5	MeJA-responsiveness
Soltu.DM.07G013170.1	CGTCA-motif	1735	5	MeJA-responsiveness
Soltu.DM.07G013170.1	TCT-motif	244	6	light responsiveness
Soltu.DM.07G013170.1	Box 4	196	6	light responsiveness
Soltu.DM.07G013170.1	Box 4	205	6	light responsiveness
Soltu.DM.07G013170.1	Box 4	753	6	light responsiveness
Soltu.DM.07G013170.1	Box 4	1651	6	light responsiveness
Soltu.DM.07G013170.1	Box 4	1655	6	light responsiveness
Soltu.DM.07G013170.1	TCCC-motif	1233	7	light responsiveness
Soltu.DM.07G013170.1	G-box	1318	6	light responsiveness
Soltu.DM.07G013170.1	TGACG-motif	383	5	MeJA-responsiveness
Soltu.DM.07G013170.1	TGACG-motif	1735	5	MeJA-responsiveness
Soltu.DM.07G013170.1	ABRE	1319	5	abscisic acid responsiveness
Soltu.DM.07G013170.1	GARE-motif	1240	7	gibberellin-responsiveness
Soltu.DM.07G017590.1	chs-CMA2a	812	8	light responsiveness
Soltu.DM.07G017590.1	TCCC-motif	1111	7	light responsiveness
Soltu.DM.07G017590.1	TC-rich repeats	399	9	defense and stress responsiveness
Soltu.DM.07G017590.1	TC-rich repeats	661	10	defense and stress responsiveness
Soltu.DM.07G017590.1	TC-rich repeats	1286	9	defense and stress responsiveness
Soltu.DM.07G017590.1	Box 4	757	6	light responsiveness
Soltu.DM.07G017590.1	Box 4	1478	6	light responsiveness
Soltu.DM.07G017590.1	TCT-motif	403	6	light responsiveness
Soltu.DM.07G017590.1	TCT-motif	665	6	light responsiveness
Soltu.DM.07G017590.1	AAAC-motif	160	11	light responsiveness
Soltu.DM.07G017590.1	TGA-element	840	6	auxin responsiveness
Soltu.DM.07G017590.1	LTR	605	6	low-temperature responsiveness
Soltu.DM.07G017590.1	LTR	671	6	low-temperature responsiveness
Soltu.DM.07G017590.1	LTR	1495	6	low-temperature responsiveness
Soltu.DM.07G017590.1	LTR	1568	6	low-temperature responsiveness
Soltu.DM.07G017590.1	CGTCA-motif	34	5	MeJA-responsiveness
Soltu.DM.07G017590.1	I-box	611	9	light responsiveness
Soltu.DM.07G017590.1	MBS	893	6	drought-inducibility
Soltu.DM.07G017590.1	ARE	82	6	anaerobic induction
Soltu.DM.07G017590.1	ARE	497	6	anaerobic induction
Soltu.DM.07G017590.1	GT1-motif	107	7	light responsiveness
Soltu.DM.07G017590.1	GT1-motif	108	6	light responsiveness
Soltu.DM.07G017590.1	GT1-motif	1619	7	light responsiveness
Soltu.DM.07G017590.1	MRE	1075	7	light responsiveness
Soltu.DM.07G017590.1	P-box	363	7	gibberellin-responsiveness
Soltu.DM.07G017590.1	ABRE	136	5	abscisic acid responsiveness
Soltu.DM.07G017590.1	ABRE	1504	5	abscisic acid responsiveness
Soltu.DM.07G017590.1	ABRE	1560	5	abscisic acid responsiveness
Soltu.DM.07G017590.1	TCA-element	8	9	salicylic acid responsiveness
Soltu.DM.07G017590.1	G-Box	136	6	light responsiveness
Soltu.DM.07G017590.1	TGACG-motif	34	5	MeJA-responsiveness
Soltu.DM.07G017590.1	G-box	1503	6	light responsiveness
Soltu.DM.07G017590.1	G-box	1560	6	light responsiveness
Soltu.DM.08G028530.1	GATA-motif	371	7	light responsiveness
Soltu.DM.08G028530.1	MRE	1490	7	light responsiveness
Soltu.DM.08G028530.1	GT1-motif	353	6	light responsiveness
Soltu.DM.08G028530.1	GT1-motif	1281	7	light responsiveness
Soltu.DM.08G028530.1	GT1-motif	1840	7	light responsiveness
Soltu.DM.08G028530.1	ARE	1801	6	anaerobic induction
Soltu.DM.08G028530.1	MBS	1414	6	drought-inducibility
Soltu.DM.08G028530.1	CGTCA-motif	1508	5	MeJA-responsiveness
Soltu.DM.08G028530.1	TGA-element	637	6	auxin responsiveness
Soltu.DM.08G028530.1	LTR	843	6	low-temperature responsiveness
Soltu.DM.08G028530.1	ACE	1178	9	light responsiveness
Soltu.DM.08G028530.1	Gap-box	2	9.5	light responsiveness
Soltu.DM.08G028530.1	Box II	209	9	light responsiveness
Soltu.DM.08G028530.1	Box 4	41	6	light responsiveness
Soltu.DM.08G028530.1	Box 4	608	6	light responsiveness
Soltu.DM.08G028530.1	Box 4	1457	6	light responsiveness
Soltu.DM.08G028530.1	Box 4	1845	6	light responsiveness
Soltu.DM.08G028530.1	Box 4	1849	6	light responsiveness
Soltu.DM.08G028530.1	Box 4	1909	6	light responsiveness
Soltu.DM.08G028530.1	chs-CMA1a	1134	8	light responsiveness
Soltu.DM.08G028530.1	chs-CMA1a	1751	8	light responsiveness
Soltu.DM.08G028530.1	TGACG-motif	1508	5	MeJA-responsiveness
Soltu.DM.08G028530.1	TATC-box	1884	7	gibberellin-responsiveness
Soltu.DM.08G028530.1	TCA-element	1324	9	salicylic acid responsiveness
Soltu.DM.08G028530.1	AE-box	319	8	light responsiveness
Soltu.DM.08G028540.1	TC-rich repeats	1449	9	defense and stress responsiveness
Soltu.DM.08G028540.1	Box 4	29	6	light responsiveness
Soltu.DM.08G028540.1	Box 4	158	6	light responsiveness
Soltu.DM.08G028540.1	Box 4	760	6	light responsiveness
Soltu.DM.08G028540.1	Box 4	1328	6	light responsiveness
Soltu.DM.08G028540.1	TGA-element	88	6	auxin responsiveness
Soltu.DM.08G028540.1	LTR	520	6	low-temperature responsiveness
Soltu.DM.08G028540.1	MBS	1656	6	drought-inducibility
Soltu.DM.08G028540.1	circadian	675	9	circadian control
Soltu.DM.08G028540.1	ARE	1550	6	anaerobic induction
Soltu.DM.08G028540.1	GT1-motif	715	6	light responsiveness
Soltu.DM.08G028540.1	GATA-motif	1752	10	light responsiveness
Soltu.DM.08G028540.1	GATA-motif	1782	7	light responsiveness
Soltu.DM.08G028540.1	GATT-motif	97	11	light responsiveness
Soltu.DM.08G028540.1	ABRE	1435	7	abscisic acid responsiveness
Soltu.DM.08G028540.1	ABRE	1556	6	abscisic acid responsiveness
Soltu.DM.08G028540.1	ABRE	1557	5	abscisic acid responsiveness
Soltu.DM.08G028540.1	AE-box	220	8	light responsiveness
Soltu.DM.08G028540.1	G-Box	1556	6	light responsiveness
Soltu.DM.08G028540.1	ATC-motif	1422	8	light responsiveness
Soltu.DM.08G028540.1	AuxRR-core	368	7	auxin responsiveness
Soltu.DM.08G028540.1	WUN-motif	270	9	wound responsiveness
Soltu.DM.08G028540.1	G-box	1556	6	light responsiveness
Soltu.DM.09G028090.1	ABRE	592	5	abscisic acid responsiveness
Soltu.DM.09G028090.1	ABRE	815	5	abscisic acid responsiveness
Soltu.DM.09G028090.1	AE-box	166	8	light responsiveness
Soltu.DM.09G028090.1	TCA-element	1305	9	salicylic acid responsiveness
Soltu.DM.09G028090.1	TCA-element	1321	9	salicylic acid responsiveness
Soltu.DM.09G028090.1	TCA-element	1619	9	salicylic acid responsiveness
Soltu.DM.09G028090.1	Gap-box	765	9	light responsiveness
Soltu.DM.09G028090.1	chs-CMA2a	604	8	light responsiveness
Soltu.DM.09G028090.1	GATA-motif	1923	10	light responsiveness
Soltu.DM.09G028090.1	MRE	1356	7	light responsiveness
Soltu.DM.09G028090.1	GT1-motif	542	6	light responsiveness
Soltu.DM.09G028090.1	GT1-motif	634	7	light responsiveness
Soltu.DM.09G028090.1	GT1-motif	635	6	light responsiveness
Soltu.DM.09G028090.1	GT1-motif	1632	6	light responsiveness
Soltu.DM.09G028090.1	ARE	110	6	anaerobic induction
Soltu.DM.09G028090.1	ARE	375	6	anaerobic induction
Soltu.DM.09G028090.1	ARE	1253	6	anaerobic induction
Soltu.DM.09G028090.1	TGACG-motif	594	5	MeJA-responsiveness
Soltu.DM.09G028090.1	TGACG-motif	1570	5	MeJA-responsiveness
Soltu.DM.09G028090.1	G-box	592	6	light responsiveness
Soltu.DM.09G028090.1	AuxRR-core	1400	7	auxin responsiveness
Soltu.DM.09G028090.1	ATCT-motif	1353	9	light responsiveness
Soltu.DM.09G028090.1	G-Box	815	6	light responsiveness
Soltu.DM.09G028090.1	TCT-motif	668	6	light responsiveness
Soltu.DM.09G028090.1	Box 4	288	6	light responsiveness
Soltu.DM.09G028090.1	Box 4	707	6	light responsiveness
Soltu.DM.09G028090.1	GCN4_motif	600	7	endosperm expression
Soltu.DM.09G028090.1	MBS	95	6	drought-inducibility
Soltu.DM.09G028090.1	I-box	1787	10	light responsiveness
Soltu.DM.09G028090.1	CGTCA-motif	594	5	MeJA-responsiveness
Soltu.DM.09G028090.1	CGTCA-motif	1570	5	MeJA-responsiveness
Soltu.DM.09G028090.1	LTR	640	6	low-temperature responsiveness
Soltu.DM.10G004800.1	TCA-element	1521	9	salicylic acid responsiveness
Soltu.DM.10G004800.1	G-Box	87	6	light responsiveness
Soltu.DM.10G004800.1	G-box	85	9	light responsiveness
Soltu.DM.10G004800.1	G-box	87	6	light responsiveness
Soltu.DM.10G004800.1	G-box	1507	6	light responsiveness
Soltu.DM.10G004800.1	AE-box	3	8	light responsiveness
Soltu.DM.10G004800.1	ABRE	87	6	abscisic acid responsiveness
Soltu.DM.10G004800.1	ABRE	88	5	abscisic acid responsiveness
Soltu.DM.10G004800.1	ABRE	1507	5	abscisic acid responsiveness
Soltu.DM.10G004800.1	P-box	1735	7	gibberellin-responsiveness
Soltu.DM.10G004800.1	MRE	639	7	light responsiveness
Soltu.DM.10G004800.1	AuxRE	957	12	auxin responsiveness
Soltu.DM.10G004800.1	chs-CMA2a	587	8	light responsiveness
Soltu.DM.10G004800.1	Box 4	1430	6	light responsiveness
Soltu.DM.10G004800.1	LAMP-element	592	8	light responsiveness
Soltu.DM.10G017030.1	TCT-motif	392	6	light responsiveness
Soltu.DM.10G017030.1	Box 4	1584	6	light responsiveness
Soltu.DM.10G017030.1	Box 4	1631	6	light responsiveness
Soltu.DM.10G017030.1	Box 4	1849	6	light responsiveness
Soltu.DM.10G017030.1	Box 4	1888	6	light responsiveness
Soltu.DM.10G017030.1	TC-rich repeats	392	9	defense and stress responsiveness
Soltu.DM.10G017030.1	CGTCA-motif	1396	5	MeJA-responsiveness
Soltu.DM.10G017030.1	AACA_motif	1473	11	endosperm expression
Soltu.DM.10G017030.1	GT1-motif	1285	6	light responsiveness
Soltu.DM.10G017030.1	TGA-box	1393	8	auxin responsiveness
Soltu.DM.10G017030.1	MBS	1122	6	drought-inducibility
Soltu.DM.10G017030.1	MBS	1318	6	drought-inducibility
Soltu.DM.10G017030.1	ARE	1152	6	anaerobic induction
Soltu.DM.10G017030.1	ABRE	636	5	abscisic acid responsiveness
Soltu.DM.10G017030.1	ABRE	1623	5	abscisic acid responsiveness
Soltu.DM.10G017030.1	ABRE	1834	5	abscisic acid responsiveness
Soltu.DM.10G017030.1	ATCT-motif	1552	9	light responsiveness
Soltu.DM.10G017030.1	G-Box	516	10	light responsiveness
Soltu.DM.10G017030.1	G-Box	1622	6	light responsiveness
Soltu.DM.10G017030.1	G-Box	1833	6	light responsiveness
Soltu.DM.10G017030.1	G-box	635	6	light responsiveness
Soltu.DM.10G017030.1	TGACG-motif	1396	5	MeJA-responsiveness
Soltu.DM.10G017040.1	AE-box	1291	8	light responsiveness
Soltu.DM.10G017040.1	GA-motif	964	8	light responsiveness
Soltu.DM.10G017040.1	TGACG-motif	995	5	MeJA-responsiveness
Soltu.DM.10G017040.1	TGACG-motif	1222	5	MeJA-responsiveness
Soltu.DM.10G017040.1	Box 4	248	6	light responsiveness
Soltu.DM.10G017040.1	Box 4	355	6	light responsiveness
Soltu.DM.10G017040.1	Box 4	493	6	light responsiveness
Soltu.DM.10G017040.1	Box 4	528	6	light responsiveness
Soltu.DM.10G017040.1	Box 4	836	6	light responsiveness
Soltu.DM.10G017040.1	Box 4	889	6	light responsiveness
Soltu.DM.10G017040.1	Box 4	936	6	light responsiveness
Soltu.DM.10G017040.1	Box 4	1162	6	light responsiveness
Soltu.DM.10G017040.1	Box 4	1255	6	light responsiveness
Soltu.DM.10G017040.1	Box 4	1274	6	light responsiveness
Soltu.DM.10G017040.1	Box 4	1599	6	light responsiveness
Soltu.DM.10G017040.1	Box 4	1699	6	light responsiveness
Soltu.DM.10G017040.1	LAMP-element	1684	8	light responsiveness
Soltu.DM.10G017040.1	TCT-motif	1185	6	light responsiveness
Soltu.DM.10G017040.1	TCT-motif	1345	6	light responsiveness
Soltu.DM.10G017040.1	TC-rich repeats	1726	9	defense and stress responsiveness
Soltu.DM.10G017040.1	CGTCA-motif	995	5	MeJA-responsiveness
Soltu.DM.10G017040.1	CGTCA-motif	1222	5	MeJA-responsiveness
Soltu.DM.10G017040.1	LTR	1711	6	low-temperature responsiveness
Soltu.DM.10G017040.1	GT1-motif	411	7	light responsiveness
Soltu.DM.10G017040.1	GT1-motif	672	9	light responsiveness
Soltu.DM.10G017040.1	GT1-motif	999	6	light responsiveness
Soltu.DM.10G017040.1	GT1-motif	1764	6	light responsiveness
Soltu.DM.10G017040.1	AT1-motif	549	13	light responsiveness
Soltu.DM.10G017040.1	ARE	1991	6	anaerobic induction
Soltu.DM.10G017040.1	MBS	174	6	drought-inducibility
Soltu.DM.10G017040.1	MBS	1449	6	drought-inducibility
Soltu.DM.10G017050.1	P-box	843	7	gibberellin-responsiveness
Soltu.DM.10G017050.1	ABRE	1615	5	abscisic acid responsiveness
Soltu.DM.10G017050.1	GA-motif	476	8	light responsiveness
Soltu.DM.10G017050.1	GA-motif	1179	8	light responsiveness
Soltu.DM.10G017050.1	G-box	1413	6	light responsiveness
Soltu.DM.10G017050.1	G-box	1615	6	light responsiveness
Soltu.DM.10G017050.1	TCA-element	1423	9	salicylic acid responsiveness
Soltu.DM.10G017050.1	TCT-motif	756	6	light responsiveness
Soltu.DM.10G017050.1	Box 4	407	6	light responsiveness
Soltu.DM.10G017050.1	Box 4	1006	6	light responsiveness
Soltu.DM.10G017050.1	Box 4	1551	6	light responsiveness
Soltu.DM.10G017050.1	Sp1	1246	6	light responsiveness
Soltu.DM.10G017050.1	O2-site	360	9	zein metabolism regulation
Soltu.DM.10G017050.1	GATA-motif	492	9	light responsiveness
Soltu.DM.10G017050.1	GATA-motif	1215	7	light responsiveness
Soltu.DM.10G017050.1	GATA-motif	1242	7	light responsiveness
Soltu.DM.10G017050.1	MBS	7	6	drought-inducibility
Soltu.DM.10G017050.1	MBS	94	6	drought-inducibility
Soltu.DM.10G017050.1	AT1-motif	632	13	light responsiveness
Soltu.DM.10G017050.1	ARE	62	6	anaerobic induction
Soltu.DM.10G017050.1	TGA-element	424	6	auxin responsiveness
Soltu.DM.10G017060.1	LTR	122	6	low-temperature responsiveness
Soltu.DM.10G017060.1	TGA-element	531	6	auxin responsiveness
Soltu.DM.10G017060.1	MRE	1560	7	light responsiveness
Soltu.DM.10G017060.1	GT1-motif	419	6	light responsiveness
Soltu.DM.10G017060.1	ARE	641	6	anaerobic induction
Soltu.DM.10G017060.1	MBS	105	6	drought-inducibility
Soltu.DM.10G017060.1	LAMP-element	339	8	light responsiveness
Soltu.DM.10G017060.1	Box 4	253	6	light responsiveness
Soltu.DM.10G017060.1	Box 4	614	6	light responsiveness
Soltu.DM.10G017060.1	Box 4	1597	6	light responsiveness
Soltu.DM.10G017060.1	TCT-motif	4	6	light responsiveness
Soltu.DM.10G017060.1	chs-CMA1a	1603	8	light responsiveness
Soltu.DM.10G017060.1	TC-rich repeats	381	9	defense and stress responsiveness
Soltu.DM.10G017060.1	G-Box	987	6	light responsiveness
Soltu.DM.10G017060.1	G-box	1141	6	light responsiveness
Soltu.DM.10G017060.1	G-box	1546	6	light responsiveness
Soltu.DM.10G017060.1	ABRE	987	5	abscisic acid responsiveness
Soltu.DM.10G017060.1	ABRE	1141	5	abscisic acid responsiveness
Soltu.DM.10G017060.1	ABRE	1547	5	abscisic acid responsiveness
Soltu.DM.10G017070.1	ARE	1991	6	anaerobic induction
Soltu.DM.10G017070.1	GT1-motif	863	6	light responsiveness
Soltu.DM.10G017070.1	GT1-motif	1771	6	light responsiveness
Soltu.DM.10G017070.1	MRE	312	7	light responsiveness
Soltu.DM.10G017070.1	MRE	1588	7	light responsiveness
Soltu.DM.10G017070.1	TGA-element	303	6	auxin responsiveness
Soltu.DM.10G017070.1	TGA-element	1881	6	auxin responsiveness
Soltu.DM.10G017070.1	CGTCA-motif	859	5	MeJA-responsiveness
Soltu.DM.10G017070.1	TC-rich repeats	1748	9	defense and stress responsiveness
Soltu.DM.10G017070.1	Box 4	260	6	light responsiveness
Soltu.DM.10G017070.1	Box 4	541	6	light responsiveness
Soltu.DM.10G017070.1	Box 4	801	6	light responsiveness
Soltu.DM.10G017070.1	Box 4	1024	6	light responsiveness
Soltu.DM.10G017070.1	Box 4	1096	6	light responsiveness
Soltu.DM.10G017070.1	Box 4	1620	6	light responsiveness
Soltu.DM.10G017070.1	Box 4	1964	6	light responsiveness
Soltu.DM.10G017070.1	LAMP-element	1702	8	light responsiveness
Soltu.DM.10G017070.1	TCT-motif	1173	6	light responsiveness
Soltu.DM.10G017070.1	G-box	1536	6	light responsiveness
Soltu.DM.10G017070.1	TGACG-motif	859	5	MeJA-responsiveness
Soltu.DM.10G017070.1	AE-box	1113	8	light responsiveness
Soltu.DM.10G017070.1	ABRE	1537	5	abscisic acid responsiveness
Soltu.DM.10G017090.1	ABRE	722	5	abscisic acid responsiveness
Soltu.DM.10G017090.1	ABRE	737	5	abscisic acid responsiveness
Soltu.DM.10G017090.1	AE-box	1260	8	light responsiveness
Soltu.DM.10G017090.1	G-Box	722	6	light responsiveness
Soltu.DM.10G017090.1	G-Box	736	6	light responsiveness
Soltu.DM.10G017090.1	TCA-element	1120	9	salicylic acid responsiveness
Soltu.DM.10G017090.1	Box 4	221	6	light responsiveness
Soltu.DM.10G017090.1	Box 4	1180	6	light responsiveness
Soltu.DM.10G017090.1	Box 4	1623	6	light responsiveness
Soltu.DM.10G017090.1	Box 4	1629	6	light responsiveness
Soltu.DM.10G017090.1	Box 4	1829	6	light responsiveness
Soltu.DM.10G017090.1	chs-CMA1a	73	8	light responsiveness
Soltu.DM.10G017090.1	circadian	875	9	circadian control
Soltu.DM.10G017090.1	circadian	1965	9	circadian control
Soltu.DM.10G017090.1	ACE	1266	9	light responsiveness
Soltu.DM.10G017100.1	Box 4	993	6	light responsiveness
Soltu.DM.10G017100.1	Box 4	1058	6	light responsiveness
Soltu.DM.10G017100.1	Box 4	1177	6	light responsiveness
Soltu.DM.10G017100.1	Box 4	1186	6	light responsiveness
Soltu.DM.10G017100.1	Box 4	1444	6	light responsiveness
Soltu.DM.10G017100.1	Sp1	949	6	light responsiveness
Soltu.DM.10G017100.1	TC-rich repeats	250	9	defense and stress responsiveness
Soltu.DM.10G017100.1	O2-site	682	9	zein metabolism regulation
Soltu.DM.10G017100.1	GT1-motif	1707	6	light responsiveness
Soltu.DM.10G017100.1	GT1-motif	1834	6	light responsiveness
Soltu.DM.10G017100.1	MRE	875	7	light responsiveness
Soltu.DM.10G017100.1	ARE	1995	6	anaerobic induction
Soltu.DM.10G017100.1	MBS	528	6	drought-inducibility
Soltu.DM.10G017100.1	MBS	597	6	drought-inducibility
Soltu.DM.10G017100.1	CGTCA-motif	546	5	MeJA-responsiveness
Soltu.DM.10G017100.1	P-box	806	7	gibberellin-responsiveness
Soltu.DM.10G017100.1	GARE-motif	866	7	gibberellin-responsiveness
Soltu.DM.10G017100.1	TGACG-motif	546	5	MeJA-responsiveness
Soltu.DM.10G017110.1	ABRE	31	5	abscisic acid responsiveness
Soltu.DM.10G017110.1	ABRE	1818	5	abscisic acid responsiveness
Soltu.DM.10G017110.1	TGACG-motif	1094	5	MeJA-responsiveness
Soltu.DM.10G017110.1	TCA-element	74	9	salicylic acid responsiveness
Soltu.DM.10G017110.1	G-Box	30	6	light responsiveness
Soltu.DM.10G017110.1	G-Box	1817	6	light responsiveness
Soltu.DM.10G017110.1	TCT-motif	1118	6	light responsiveness
Soltu.DM.10G017110.1	Box 4	638	6	light responsiveness
Soltu.DM.10G017110.1	Box 4	1767	6	light responsiveness
Soltu.DM.10G017110.1	TC-rich repeats	1312	9	defense and stress responsiveness
Soltu.DM.10G017110.1	TCCC-motif	254	7	light responsiveness
Soltu.DM.10G017110.1	GT1-motif	691	7	light responsiveness
Soltu.DM.10G017110.1	GT1-motif	692	6	light responsiveness
Soltu.DM.10G017110.1	GATA-motif	1387	7	light responsiveness
Soltu.DM.10G017110.1	MBS	390	6	drought-inducibility
Soltu.DM.10G017110.1	MBS	1724	6	drought-inducibility
Soltu.DM.10G017110.1	CGTCA-motif	1094	5	MeJA-responsiveness
Soltu.DM.10G017110.1	ACE	1857	9	light responsiveness
Soltu.DM.10G017130.1	P-box	1917	7	gibberellin-responsiveness
Soltu.DM.10G017130.1	GARE-motif	346	7	gibberellin-responsiveness
Soltu.DM.10G017130.1	ARE	679	6	anaerobic induction
Soltu.DM.10G017130.1	circadian	1736	9	circadian control
Soltu.DM.10G017130.1	MBS	1972	6	drought-inducibility
Soltu.DM.10G017130.1	GATA-motif	1171	10	light responsiveness
Soltu.DM.10G017130.1	GATA-motif	1173	7	light responsiveness
Soltu.DM.10G017130.1	LTR	1872	6	low-temperature responsiveness
Soltu.DM.10G017130.1	TC-rich repeats	13	9	defense and stress responsiveness
Soltu.DM.10G017130.1	TCT-motif	39	6	light responsiveness
Soltu.DM.10G017130.1	TCT-motif	1222	6	light responsiveness
Soltu.DM.10G017130.1	Gap-box	1391	9.5	light responsiveness
Soltu.DM.10G017130.1	Box 4	981	6	light responsiveness
Soltu.DM.10G017130.1	Box 4	1565	6	light responsiveness
Soltu.DM.10G017130.1	Box 4	1657	6	light responsiveness
Soltu.DM.10G017130.1	Box 4	1693	6	light responsiveness
Soltu.DM.10G017130.1	Box 4	1752	6	light responsiveness
Soltu.DM.10G017130.1	O2-site	1457	9	zein metabolism regulation
Soltu.DM.10G017170.1	LTR	779	6	low-temperature responsiveness
Soltu.DM.10G017170.1	GATA-motif	176	7	light responsiveness
Soltu.DM.10G017170.1	GATA-motif	1891	10	light responsiveness
Soltu.DM.10G017170.1	AT1-motif	1134	13	light responsiveness
Soltu.DM.10G017170.1	ARE	748	6	anaerobic induction
Soltu.DM.10G017170.1	ARE	753	6	anaerobic induction
Soltu.DM.10G017170.1	ARE	859	6	anaerobic induction
Soltu.DM.10G017170.1	ARE	864	6	anaerobic induction
Soltu.DM.10G017170.1	ARE	894	6	anaerobic induction
Soltu.DM.10G017170.1	ARE	964	6	anaerobic induction
Soltu.DM.10G017170.1	ARE	1349	6	anaerobic induction
Soltu.DM.10G017170.1	ARE	1381	6	anaerobic induction
Soltu.DM.10G017170.1	ARE	1427	6	anaerobic induction
Soltu.DM.10G017170.1	ARE	1614	6	anaerobic induction
Soltu.DM.10G017170.1	MBS	637	6	drought-inducibility
Soltu.DM.10G017170.1	GCN4_motif	1457	7	endosperm expression
Soltu.DM.10G017170.1	Box 4	1888	6	light responsiveness
Soltu.DM.10G017170.1	ATC-motif	1642	8	light responsiveness
Soltu.DM.10G017170.1	G-box	1760	6	light responsiveness
Soltu.DM.11G026480.1	ABRE	1400	5	abscisic acid responsiveness
Soltu.DM.11G026480.1	GARE-motif	751	7	gibberellin-responsiveness
Soltu.DM.11G026480.1	AuxRR-core	965	7	auxin responsiveness
Soltu.DM.11G026480.1	TATC-box	1164	7	gibberellin-responsiveness
Soltu.DM.11G026480.1	G-Box	1104	10	light responsiveness
Soltu.DM.11G026480.1	G-Box	1400	6	light responsiveness
Soltu.DM.11G026480.1	chs-CMA1a	217	8	light responsiveness
Soltu.DM.11G026480.1	TCT-motif	427	6	light responsiveness
Soltu.DM.11G026480.1	Box 4	1982	6	light responsiveness
Soltu.DM.11G026480.1	MBS	894	6	drought-inducibility
Soltu.DM.11G026480.1	ARE	50	6	anaerobic induction
Soltu.DM.11G026480.1	I-box	1718	9	light responsiveness
Soltu.DM.11G026480.1	MRE	1209	7	light responsiveness
Soltu.DM.11G026480.1	GATA-motif	1292	7	light responsiveness
Soltu.DM.11G026480.1	TGA-element	654	6	auxin responsiveness
Soltu.DM.12G003100.1	ATCT-motif	592	9	light responsiveness
Soltu.DM.12G003100.1	ATCT-motif	1682	9	light responsiveness
Soltu.DM.12G003100.1	ATCT-motif	1700	9	light responsiveness
Soltu.DM.12G003100.1	G-Box	1166	6	light responsiveness
Soltu.DM.12G003100.1	G-Box	1199	6	light responsiveness
Soltu.DM.12G003100.1	G-Box	1255	6	light responsiveness
Soltu.DM.12G003100.1	TGACG-motif	550	5	MeJA-responsiveness
Soltu.DM.12G003100.1	TGACG-motif	1584	5	MeJA-responsiveness
Soltu.DM.12G003100.1	G-box	1166	8	light responsiveness
Soltu.DM.12G003100.1	P-box	1114	7	gibberellin-responsiveness
Soltu.DM.12G003100.1	ABRE	1166	5	abscisic acid responsiveness
Soltu.DM.12G003100.1	ABRE	1199	5	abscisic acid responsiveness
Soltu.DM.12G003100.1	ABRE	1255	5	abscisic acid responsiveness
Soltu.DM.12G003100.1	CAT-box	614	6	meristem expression
Soltu.DM.12G003100.1	CGTCA-motif	550	5	MeJA-responsiveness
Soltu.DM.12G003100.1	CGTCA-motif	1584	5	MeJA-responsiveness
Soltu.DM.12G003100.1	GT1-motif	1240	7	light responsiveness
Soltu.DM.12G003100.1	GT1-motif	1241	6	light responsiveness
Soltu.DM.12G003100.1	GT1-motif	1249	9	light responsiveness
Soltu.DM.12G003100.1	MRE	1685	7	light responsiveness
Soltu.DM.12G003100.1	MBS	1337	6	drought-inducibility
Soltu.DM.12G003100.1	Sp1	1563	6	light responsiveness
Soltu.DM.12G003100.1	Box 4	622	6	light responsiveness
Soltu.DM.12G003100.1	Box 4	1029	6	light responsiveness
Soltu.DM.12G003100.1	Box 4	1754	6	light responsiveness
