# Supplementary material for: Functional and evolutionary comparative analysis of the DIR gene family in Nicotiana tabacum L. and Solanum tuberosum L
Source: BMC Genomics. 2024 Jul 5;25:671. doi: 10.1186/s12864-024-10577-8 (PMC11229024; doi:10.1186/s12864-024-10577-8)
Supplement: Supplementary file 1 — Supplementary Material 1 [file 12864_2024_10577_MOESM1_ESM.zip › Files/Additional file 6/Table S6.xlsx]

## Sheet: Sheet1
Table S6 The FPKM values of 57 NtDIR genes in response to Phytophthora nicotianae infection.
Gene ID	HC1	HC2	HC3	PC1	PC2	PC3	HI1	HI2	HI3	PI1	PI2	PI3	PI4	PI5
NtDIR1	320	611	496	438	332	462	2	188	6	70	128	0	186	144
NtDIR2	63	57	97	80	80	105	2	134	19	223	200	6	305	367
NtDIR3	676	1236	963	920	979	980	88	440	66	236	276	34	566	355
NtDIR4	272	252	378	252	308	268	24	354	54	682	516	4	668	789
NtDIR5	95	105	139	207	139	152	29	161	56	154	126	36	274	244
NtDIR6	1325	1861	2182	2251	2157	2486	336	2023	540	1977	2054	186	2998	2874
NtDIR7	94	127	175	144	103	159	4	61	4	57	48	6	107	58
NtDIR8	112	153	306	303	308	342	6	171	22	134	153	23	194	239
NtDIR9	734	986	1190	1031	892	1052	142	912	199	889	941	60	1306	1113
NtDIR10	236	442	327	332	234	323	12	178	34	68	162	42	182	182
NtDIR11	43	66	35	41	53	35	0	10	4	14	23	0	10	14
NtDIR12	8	9	8	13	2	9	0	4	0	6	6	0	4	6
NtDIR13	205	483	286	273	216	300	2	89	6	62	55	6	104	51
NtDIR14	7	45	16	25	19	43	0	2	1	8	0	0	0	8
NtDIR15	82	174	126	153	96	196	4	44	2	23	20	0	46	32
NtDIR16	0	0	0	0	0	0	0	0	0	0	0	0	0	0
NtDIR17	275	509	313	429	399	431	12	246	18	141	178	8	170	262
NtDIR18	388	467	261	296	247	289	389	497	655	450	632	447	469	753
NtDIR19	223	355	303	346	267	287	15	193	3	132	135	2	182	134
NtDIR20	115	224	209	319	212	258	6	84	14	48	90	8	116	96
NtDIR21	344	535	313	350	351	295	131	238	101	243	309	144	358	287
NtDIR22	0	0	0	0	0	2	0	0	0	0	0	0	0	2
NtDIR23	0	0	0	0	0	0	0	0	0	0	0	0	0	0
NtDIR24	0	0	0	0	0	0	0	0	0	0	0	0	0	0
NtDIR25	0	0	2	2	0	2	0	0	0	0	0	0	0	0
NtDIR26	0	0	0	0	0	0	0	0	0	0	0	0	0	0
NtDIR27	0	0	0	0	0	0	0	0	0	0	0	0	0	0
NtDIR28	4	5	5	6	9	8	0	3	0	10	2	0	12	8
NtDIR29	3	0	0	0	0	0	0	0	0	0	0	0	0	0
NtDIR30	1	4	6	9	2	14	0	8	0	2	6	0	0	2
NtDIR31	2	4	0	3	16	2	0	0	0	0	2	0	8	8
NtDIR32	448	783	558	510	514	592	318	517	420	380	592	516	544	702
NtDIR33	42	38	10	30	22	36	0	10	0	14	18	0	20	0
NtDIR34	64	74	42	70	40	70	0	24	0	38	18	0	44	16
NtDIR35	17	33	20	20	25	16	4	8	0	0	17	2	2	6
NtDIR36	4	8	2	10	8	2	0	10	0	0	0	6	0	2
NtDIR37	241	422	284	178	196	278	24	160	36	38	140	32	108	124
NtDIR38	448	843	614	589	489	598	30	306	46	109	230	53	244	241
NtDIR39	354	573	423	400	334	418	8	158	16	62	168	14	150	106
NtDIR40	162	244	225	194	154	210	28	130	12	30	126	28	74	100
NtDIR41	176	269	247	221	210	240	14	88	20	42	56	12	104	84
NtDIR42	288	648	422	338	310	322	28	137	61	38	125	22	116	111
NtDIR43	285	602	373	417	292	394	34	194	50	67	282	54	178	210
NtDIR44	0	0	0	0	0	0	0	0	0	0	0	0	0	0
NtDIR45	12	28	39	19	18	15	4	10	6	24	44	14	20	20
NtDIR46	288	524	300	300	258	320	22	206	52	70	204	12	146	192
NtDIR47	292	543	353	334	315	362	16	212	20	39	150	14	120	117
NtDIR48	0	0	0	0	0	0	0	0	0	0	0	0	0	0
NtDIR49	407	705	586	630	433	449	20	220	34	114	278	42	207	198
NtDIR50	16	20	10	23	6	12	0	10	1	10	12	0	0	2
NtDIR51	1	1	0	4	1	0	0	1	0	0	0	2	2	0
NtDIR52	0	0	1	0	0	0	0	0	0	0	0	0	0	0
NtDIR53	0	0	0	0	0	0	0	0	0	0	0	0	0	0
NtDIR54	460	690	484	506	578	488	484	442	476	390	434	586	428	638
NtDIR55	1	2	0	0	0	0	0	2	0	0	0	0	0	0
NtDIR56	0	0	2	0	0	0	0	0	2	0	2	2	0	2
NtDIR57	0	0	0	0	0	0	0	0	0	0	0	0	0	0
