# Supplementary material for: Functional and evolutionary comparative analysis of the DIR gene family in Nicotiana tabacum L. and Solanum tuberosum L
Source: BMC Genomics. 2024 Jul 5;25:671. doi: 10.1186/s12864-024-10577-8 (PMC11229024; doi:10.1186/s12864-024-10577-8)
Supplement: Supplementary file 1 — Supplementary Material 1 [file 12864_2024_10577_MOESM1_ESM.zip › Files/Additional file 7/Table S7.xlsx]

## Sheet: Sheet1
Table S7 The FPKM values of 33 StDIR genes in response to Ralstonia solanacearum infection
Gene ID	CG_CTR	CG_INF	CR_CTR	CR_INF	DES_CTR	DES_INF
StDIR1	19.3333	2	33	31.5	84	54
StDIR2	8.66667	3	6.5	6.5	5.33333	3.66667
StDIR3	60.3333	76.6667	27	63	33.3333	37.3333
StDIR4	300.667	88.6667	51	193.5	438.667	272.333
StDIR5	179.333	359	198	259.5	426.667	454.667
StDIR6	0	0	0.5	0	0	0.333333
StDIR7	9.33333	2.66667	0.5	3	126.333	87.6667
StDIR8	595.333	970.333	476	697	559	601
StDIR9	27	47.3333	26.5	41.5	79.3333	108
StDIR10	61	504	26.5	157	58.3333	221.333
StDIR11	45.3333	49.6667	48.5	45	60.3333	60
StDIR12	0	0	4.5	3	3.33333	2.33333
StDIR13	11.3333	2.33333	6	17	110.667	58.6667
StDIR14	39.3333	16	19	22	59	56
StDIR15	68.6667	19.6667	20	29.5	48	34.3333
StDIR16	80.3333	635.667	20	216.5	103.667	550
StDIR17	494.667	180.667	156	234.5	613	343.333
StDIR18	50	25	15	50	65.6667	45.6667
StDIR19	23	0.666667	4.5	3	24	23.3333
StDIR20	2.33333	0.666667	0	0	2	0.666667
StDIR21	0.666667	0	0	0	0.333333	0
StDIR22	378.667	73.6667	188.5	451.5	871.667	605.667
StDIR23	30.6667	43	32	28.5	53	43.6667
StDIR24	298	168.667	163.5	210.5	422	388
StDIR25	1144	628.333	606.5	701.5	1355.33	1024.33
StDIR26	2547.67	1653	1207	2094	3195	3435.67
StDIR27	495.333	303.667	264	334	572.667	603.667
StDIR28	730.667	465	340	541	1095.67	867.333
StDIR29	460.667	275.333	198.5	266	249.667	171.333
StDIR30	0	0	0	3	1.33333	2.33333
StDIR31	44.3333	535	15	216	25.6667	238
StDIR32	110.333	83	80	66.5	234	183
StDIR33	45	26	17	37.5	43	25
