# Supplementary material for: Functional and evolutionary comparative analysis of the DIR gene family in Nicotiana tabacum L. and Solanum tuberosum L
Source: BMC Genomics. 2024 Jul 5;25:671. doi: 10.1186/s12864-024-10577-8 (PMC11229024; doi:10.1186/s12864-024-10577-8)
Supplement: Supplementary file 1 — Supplementary Material 1 [file 12864_2024_10577_MOESM1_ESM.zip › Files/Additional file 8/Table S8a.xlsx]

## Sheet: Sheet1
Table S8a Primers of NtDIR genes for real-time PCR .
Gene	Primer	Sequence (5'-3')
NtActin	NtActin F	ACCTCTATGGCAACATTGTGCTCAG
	NtActin R	CTGGGAGCCAAAGCGGTGATT
NtDIR5	NtDIR5 F	TGGCACGACATCCTTAG
	NtDIR5 R	TGCCCTTCCAACAATCT
NtDIR7	NtDIR7 F	GCCACCGGAGAAGAACA
	NtDIR7 R	TCATTTGACCAAAGCCT
NtDIR8	NtDIR8 F	GCCATTTCAAATTCTATTG
	NtDIR8 R	CATAAAACCCTTGTGCC
NtDIR29	NtDIR29 F	AAAATTGTTGGAAGGGCACA
	NtDIR29 R	CTCTAGCAAATCGGAAAAGC
NtDIR28	NtDIR28 F	TGGATAATGCCCTAACCCTA
	NtDIR28 R	TCTAACCGTCTCGAACACC
NtDIR2	NtDIR2 F	CTCTATCACCGTACTTCTCC
	NtDIR2 R	CTTCGGCTATTTTCACG
NtDIR4	NtDIR4 F	AGCCACCTTCACTTCTATT
	NtDIR4 R	GAGTTTGGTTCTGGTCCTA
NtDIR14	NtDIR14 F	GGAATTTACTCCATCGCTTCG
	NtDIR14 R	AGTGCCACCCACAATAGGC
NtDIR12	NtDIR12 F	ATTTACTCCATCGCTTCGC
	NtDIR12 R	AAACAGTCCAGTGCCTCCC
NtDIR25	NtDIR25 F	GGATTTACTCCATCGCTTCG
	NtDIR25 R	GTGCCACCCACAATAGGC
NtDIR11	NtDIR11 F	GGGATTTACTCTATCGCTTCC
	NtDIR11 R	CCACCCACAATAGGCATC
