# Supplementary material for: Functional and evolutionary comparative analysis of the DIR gene family in Nicotiana tabacum L. and Solanum tuberosum L
Source: BMC Genomics. 2024 Jul 5;25:671. doi: 10.1186/s12864-024-10577-8 (PMC11229024; doi:10.1186/s12864-024-10577-8)
Supplement: Supplementary file 1 — Supplementary Material 1 [file 12864_2024_10577_MOESM1_ESM.zip › Files/Additional file 8/Table S8b.xlsx]

## Sheet: Sheet1
Table S8a Primers of StDIR genes for real-time PCR .
Gene	Primer	Sequence (5'-3')
StActin	StActin F	TTCCGACACCATCGACAATGT
	StActin R	CGACCATCCTCAAGCTGCTT
StDIR10	StDIR10 F	ATTGGCATGATATTCTAAGTGG
	StDIR10 R	AAGTGAAGCAGCACCATAA
StDIR16	StDIR16 F	TAACCTTAGGACCAGAAT
	StDIR16 R	TCCGACCAAGTATAGTAAAA
StDIR11	StDIR11 F	GAGATGCCTATTGTTGGAG
	StDIR11 R	TAAAGTCATTGTGCCTGTG
StDIR3	StDIR3 F	TGGACCAGAAGCAAACTCC
	StDIR3 R	CAATAGGCATCTCCCGAAC
StDIR9	StDIR9 F	AGGTTTCGGCATAGTCAA
	StDIR9 R	CGAGCACTGCCAACGAG
